# Supplementary material for: 2,9,16,19,22,25-Hexaoxatetra­cyclo­[24.4.0.24,7.010,15]dotriaconta-1(26),4,6,10(15),11,13,27,29,31-nona­ene
Source: Acta Crystallogr Sect E Struct Rep Online. 2009 Sep 9;65(Pt 10):o2369–70. doi: 10.1107/S1600536809035399 (PMC2970268; doi:10.1107/S1600536809035399)
Supplement: Supplementary file 1 [file e-65-o2369-sup1.cif]

##############################################################################
###                                                                        ###
###        Electronic paper (Acta Crystallographica Section E)             ###
###                                                                        ###
##############################################################################
#                                                                            #
# This CIF contains the data in a paper accepted for publication in Acta     #
# Crystallographica Section E. It conforms to the requirements of Notes      #
# for Authors for Section E, and has been peer reviewed under the auspices   #
# of the IUCr Commission on Journals.                                        #
#                                                                            #
# Full details of the Crystallographic Information File format               #
# are given in the paper "The Crystallographic Information File (CIF):       #
# a New Standard Archive File for Crystallography" by S. R. Hall, F. H.      #
# Allen and I. D. Brown [Acta Cryst. (1991), A47, 655-685].                  #
#                                                                            #
# The current version of the core CIF dictionary is obtainable from          #
# ftp://ftp.iucr.org/pub/cif_core.dic. The current version number is 2.4.    #
#                                                                            #
# Software is freely available for graphical display of the structure(s) in  #
# this CIF.  For information consult the CIF home page http://www.iucr.org/  #
# cif/home.html                                                              #
#                                                                            #
# This file may be used for bona fide research purposes within the           #
# scientific community so long as proper attribution is given to the journal # 
# article from which it was obtained.                                        #
#                                                                            #
##############################################################################
                                             
data_I
_audit_creation_method     SHELXTL
_chemical_name_systematic
;
2,9,16,19,22,25-Hexaoxatetracyclo[24.4.0.2^4,7^.0^10,15^]dotriaconta-
1(26),4,6,10(15),11,13,27,29,31-nonaene
;
_chemical_name_common     ?
_chemical_formula_moiety     'C26 H28 O6'
_chemical_formula_sum     'C26 H28 O6'
_chemical_formula_iupac     'C26 H28 O6'
_chemical_formula_weight     436.48
_chemical_melting_point     ?
_symmetry_cell_setting     Monoclinic
_symmetry_space_group_name_H-M     'P 21/c'
_symmetry_space_group_name_Hall     '-P 2ybc'
loop_
    _symmetry_equiv_pos_as_xyz
    'x, y, z'
    '-x, y+1/2, -z+1/2'
    '-x, -y, -z'
    'x, -y-1/2, z-1/2'
_cell_length_a     12.348(3)
_cell_length_b     18.908(4)
_cell_length_c     9.824(2)
_cell_angle_alpha     90.00
_cell_angle_beta     105.70(3)
_cell_angle_gamma     90.00
_cell_volume     2208.0(8)
_cell_formula_units_Z     4
_cell_measurement_reflns_used     3896
_cell_measurement_theta_min     1.71
_cell_measurement_theta_max     24.97
_cell_measurement_temperature     293(2)
_exptl_crystal_description     plate
_exptl_crystal_colour     colorless
_exptl_crystal_size_max     0.25
_exptl_crystal_size_mid     0.20
_exptl_crystal_size_min     0.10
_exptl_crystal_density_diffrn     1.313
_exptl_crystal_density_meas     ?
_exptl_crystal_density_method     'not measured'
_exptl_crystal_F_000     928
_exptl_absorpt_coefficient_mu     0.093
_exptl_absorpt_correction_type     none
_exptl_absorpt_process_details     ?
_exptl_absorpt_correction_T_min     ?
_exptl_absorpt_correction_T_max     ?
_exptl_special_details
;
;
_diffrn_ambient_temperature     293(2)
_diffrn_radiation_type     MoK\a
_diffrn_radiation_wavelength     0.71073
_diffrn_radiation_source     'fine-focus sealed tube'
_diffrn_radiation_monochromator     graphite
_diffrn_measurement_device_type     'Bruker SMART CCD area-detector'
_diffrn_measurement_method     \w
_diffrn_detector_area_resol_mean     ?
_diffrn_reflns_number     4142
_diffrn_reflns_av_R_equivalents     0.0567
_diffrn_reflns_av_sigmaI/netI     0.0384
_diffrn_reflns_theta_min     1.71
_diffrn_reflns_theta_max     25.05
_diffrn_reflns_theta_full     25.05
_diffrn_measured_fraction_theta_max     0.997
_diffrn_measured_fraction_theta_full     0.997
_diffrn_reflns_limit_h_min     -14
_diffrn_reflns_limit_h_max     14
_diffrn_reflns_limit_k_min     0
_diffrn_reflns_limit_k_max     22
_diffrn_reflns_limit_l_min     -11
_diffrn_reflns_limit_l_max     0
_refine_special_details
;
Refinement of <i>F</i>^2^ against ALL reflections. The weighted <i>R</i>-factor
<i>wR</i> and goodness of fit <i>S</i> are based on <i>F</i>^2^, conventional
<i>R</i>-factors <i>R</i> are based on <i>F</i>, with <i>F</i> set to zero for
negative <i>F</i>^2^. The threshold expression of <i>F</i>^2^ >
\s(<i>F</i>^2^) is used only for calculating <i>R</i>-factors(gt) <i>etc</i>.
and is not relevant to the choice of reflections for refinement.
<i>R</i>-factors based on <i>F</i>^2^ are statistically about twice as large
as those based on <i>F</i>, and <i>R</i>- factors based on ALL data will be
even larger.
;
_reflns_number_total     3896
_reflns_number_gt     2654
_reflns_threshold_expression     I>2\s(I)
_refine_ls_structure_factor_coef     Fsqd
_refine_ls_matrix_type     full
_refine_ls_R_factor_all     0.0775
_refine_ls_R_factor_gt     0.0406
_refine_ls_wR_factor_gt     0.1017
_refine_ls_wR_factor_ref     0.1162
_refine_ls_goodness_of_fit_ref     1.016
_refine_ls_restrained_S_all     1.016
_refine_ls_number_reflns     3896
_refine_ls_number_parameters     289
_refine_ls_number_restraints     0
_refine_ls_hydrogen_treatment     constr
_refine_ls_weighting_scheme     calc
_refine_ls_weighting_details
         'calc w=1/[\s^2^(Fo^2^)+(0.0672P)^2^+0.0279P] where P=(Fo^2^+2Fc^2^)/3'
_atom_sites_solution_hydrogens     geom
_atom_sites_solution_primary     direct
_atom_sites_solution_secondary     difmap
_refine_ls_shift/su_max     0.000
_refine_ls_shift/su_mean     0.000
_refine_diff_density_max     0.135
_refine_diff_density_min     -0.185
_refine_ls_extinction_method     none
_refine_ls_extinction_coef     ?
loop_
    _atom_type_symbol
    _atom_type_description
    _atom_type_scat_dispersion_real
    _atom_type_scat_dispersion_imag
    _atom_type_scat_source
    'C' 'C' 0.0033 0.0016
                         'International Tables Vol C Tables 4.2.6.8 and 6.1.1.4'
    'H' 'H' 0.0000 0.0000
                         'International Tables Vol C Tables 4.2.6.8 and 6.1.1.4'
    'O' 'O' 0.0106 0.0060
                         'International Tables Vol C Tables 4.2.6.8 and 6.1.1.4'
_computing_data_collection     'SMART (Bruker, 2000)'
_computing_cell_refinement     'SAINT-Plus (Bruker, 2000)'
_computing_data_reduction     'SAINT-Plus (Bruker, 2000)'
_computing_structure_solution     'SHELXTL (Sheldrick, 2008)'
_computing_structure_refinement     'SHELXTL (Sheldrick, 2008)'
_computing_molecular_graphics
                     'SHELXTL (Sheldrick, 2008) and DIAMOND (Brandenburg, 1998)'
_computing_publication_material     'SHELXTL (Sheldrick, 2008)'
loop_
    _atom_site_type_symbol
    _atom_site_label
    _atom_site_fract_x
    _atom_site_fract_y
    _atom_site_fract_z
    _atom_site_U_iso_or_equiv
    _atom_site_adp_type
    _atom_site_calc_flag
    _atom_site_refinement_flags
    _atom_site_occupancy
    _atom_site_disorder_assembly
    _atom_site_disorder_group
    O O1 -0.14749(11) 0.20218(7) 1.10961(13) 0.0498(3) Uani d . 1 . .
    O O2 -0.28741(11) 0.11040(7) 0.97137(13) 0.0520(4) Uani d . 1 . .
    O O3 -0.17603(11) 0.00949(7) 0.83350(15) 0.0568(4) Uani d . 1 . .
    O O4 -0.00678(11) 0.00265(9) 0.68633(14) 0.0624(4) Uani d . 1 . .
    O O5 0.23169(10) 0.03178(7) 0.73303(12) 0.0474(3) Uani d . 1 . .
    O O6 0.29941(11) 0.14286(7) 0.87761(14) 0.0552(4) Uani d . 1 . .
    C C1 -0.23684(15) 0.18893(10) 1.16215(19) 0.0446(4) Uani d . 1 . .
    C C2 -0.25554(17) 0.21956(11) 1.2812(2) 0.0538(5) Uani d . 1 . .
    H H2 -0.2057 0.2534 1.3313 0.065 Uiso calc R 1 . .
    C C3 -0.34797(19) 0.20021(12) 1.3264(2) 0.0626(6) Uani d . 1 . .
    H H3 -0.3593 0.2204 1.4077 0.075 Uiso calc R 1 . .
    C C4 -0.42279(19) 0.15159(12) 1.2525(2) 0.0639(6) Uani d . 1 . .
    H H4 -0.4854 0.1393 1.2828 0.077 Uiso calc R 1 . .
    C C5 -0.40553(17) 0.12059(11) 1.1322(2) 0.0571(5) Uani d . 1 . .
    H H5 -0.4568 0.0876 1.0820 0.069 Uiso calc R 1 . .
    C C6 -0.31315(15) 0.13823(10) 1.08660(18) 0.0449(4) Uani d . 1 . .
    C C7 -0.33649(16) 0.04425(10) 0.9193(2) 0.0509(5) Uani d . 1 . .
    H H7A -0.4178 0.0485 0.8889 0.061 Uiso calc R 1 . .
    H H7B -0.3169 0.0088 0.9933 0.061 Uiso calc R 1 . .
    C C8 -0.29280(16) 0.02303(12) 0.7974(2) 0.0557(5) Uani d . 1 . .
    H H8A -0.3324 -0.0192 0.7546 0.067 Uiso calc R 1 . .
    H H8B -0.3098 0.0603 0.7271 0.067 Uiso calc R 1 . .
    C C9 -0.11025(18) 0.06755(10) 0.8132(2) 0.0567(5) Uani d . 1 . .
    H H9A -0.1033 0.1014 0.8893 0.068 Uiso calc R 1 . .
    H H9B -0.1464 0.0910 0.7247 0.068 Uiso calc R 1 . .
    C C10 0.00358(16) 0.04204(11) 0.8106(2) 0.0532(5) Uani d . 1 . .
    H H10A 0.0533 0.0820 0.8129 0.064 Uiso calc R 1 . .
    H H10B 0.0354 0.0127 0.8927 0.064 Uiso calc R 1 . .
    C C11 0.07916(16) -0.04707(10) 0.6910(2) 0.0551(5) Uani d . 1 . .
    H H11A 0.0465 -0.0882 0.6360 0.066 Uiso calc R 1 . .
    H H11B 0.1099 -0.0623 0.7881 0.066 Uiso calc R 1 . .
    C C12 0.17270(15) -0.02012(10) 0.6366(2) 0.0480(5) Uani d . 1 . .
    H H12A 0.2229 -0.0585 0.6292 0.058 Uiso calc R 1 . .
    H H12B 0.1430 0.0006 0.5436 0.058 Uiso calc R 1 . .
    C C13 0.31566(15) 0.06729(10) 0.69757(18) 0.0426(4) Uani d . 1 . .
    C C14 0.36356(17) 0.04880(11) 0.5914(2) 0.0541(5) Uani d . 1 . .
    H H14 0.3391 0.0084 0.5380 0.065 Uiso calc R 1 . .
    C C15 0.44755(18) 0.08973(12) 0.5636(2) 0.0617(6) Uani d . 1 . .
    H H15 0.4794 0.0768 0.4916 0.074 Uiso calc R 1 . .
    C C16 0.48412(16) 0.14911(12) 0.6415(2) 0.0588(6) Uani d . 1 . .
    H H16 0.5405 0.1767 0.6223 0.071 Uiso calc R 1 . .
    C C17 0.43756(16) 0.16805(11) 0.7484(2) 0.0530(5) Uani d . 1 . .
    H H17 0.4633 0.2083 0.8018 0.064 Uiso calc R 1 . .
    C C18 0.35325(14) 0.12816(10) 0.77722(19) 0.0427(4) Uani d . 1 . .
    C C19 0.30700(16) 0.21254(10) 0.9329(2) 0.0521(5) Uani d . 1 . .
    H H19A 0.2975 0.2468 0.8571 0.063 Uiso calc R 1 . .
    H H19B 0.3801 0.2199 0.9994 0.063 Uiso calc R 1 . .
    C C20 0.21604(15) 0.22107(9) 1.00562(19) 0.0457(4) Uani d . 1 . .
    C C21 0.16951(16) 0.28661(10) 1.0145(2) 0.0501(5) Uani d . 1 . .
    H H21 0.1968 0.3260 0.9777 0.060 Uiso calc R 1 . .
    C C22 0.08275(17) 0.29458(10) 1.0775(2) 0.0503(5) Uani d . 1 . .
    H H22 0.0532 0.3394 1.0833 0.060 Uiso calc R 1 . .
    C C23 0.03947(16) 0.23753(10) 1.1316(2) 0.0492(5) Uani d . 1 . .
    C C24 0.08909(18) 0.17237(10) 1.1269(2) 0.0565(5) Uani d . 1 . .
    H H24 0.0634 0.1333 1.1664 0.068 Uiso calc R 1 . .
    C C25 0.17552(17) 0.16431(10) 1.0652(2) 0.0548(5) Uani d . 1 . .
    H H25 0.2073 0.1198 1.0635 0.066 Uiso calc R 1 . .
    C C26 -0.05795(17) 0.24454(11) 1.1932(2) 0.0574(5) Uani d . 1 . .
    H H26A -0.0373 0.2284 1.2905 0.069 Uiso calc R 1 . .
    H H26B -0.0813 0.2936 1.1914 0.069 Uiso calc R 1 . .
loop_
    _atom_site_aniso_label
    _atom_site_aniso_U_11
    _atom_site_aniso_U_22
    _atom_site_aniso_U_33
    _atom_site_aniso_U_12
    _atom_site_aniso_U_13
    _atom_site_aniso_U_23
    O1 0.0493(7) 0.0561(8) 0.0464(7) -0.0046(6) 0.0169(6) -0.0083(6)
    O2 0.0533(8) 0.0572(8) 0.0480(7) -0.0055(6) 0.0178(6) -0.0082(6)
    O3 0.0508(8) 0.0470(8) 0.0751(9) 0.0046(6) 0.0214(7) 0.0069(7)
    O4 0.0447(7) 0.0944(11) 0.0434(7) 0.0134(8) 0.0038(6) -0.0129(7)
    O5 0.0492(7) 0.0495(7) 0.0453(7) -0.0086(6) 0.0156(6) -0.0089(6)
    O6 0.0656(9) 0.0480(8) 0.0600(8) -0.0131(7) 0.0305(7) -0.0144(6)
    C1 0.0464(10) 0.0450(11) 0.0425(10) 0.0107(8) 0.0121(9) 0.0034(8)
    C2 0.0593(12) 0.0511(12) 0.0526(12) 0.0106(10) 0.0179(10) -0.0054(9)
    C3 0.0652(13) 0.0716(14) 0.0568(13) 0.0154(12) 0.0268(11) -0.0045(11)
    C4 0.0554(12) 0.0785(16) 0.0661(14) 0.0117(12) 0.0305(11) 0.0083(12)
    C5 0.0474(11) 0.0663(14) 0.0587(13) 0.0043(10) 0.0163(10) 0.0020(11)
    C6 0.0449(10) 0.0507(11) 0.0406(10) 0.0109(9) 0.0139(8) 0.0031(9)
    C7 0.0446(10) 0.0529(12) 0.0528(11) -0.0026(9) 0.0092(9) -0.0038(9)
    C8 0.0479(11) 0.0608(12) 0.0550(12) -0.0029(10) 0.0080(9) -0.0118(10)
    C9 0.0617(13) 0.0452(11) 0.0686(13) 0.0005(10) 0.0269(11) 0.0013(10)
    C10 0.0517(11) 0.0608(13) 0.0468(11) -0.0001(10) 0.0127(9) -0.0047(10)
    C11 0.0494(11) 0.0522(12) 0.0626(12) -0.0069(10) 0.0129(10) -0.0170(10)
    C12 0.0466(11) 0.0488(11) 0.0455(10) 0.0017(9) 0.0070(9) -0.0105(9)
    C13 0.0396(10) 0.0469(11) 0.0412(10) 0.0054(8) 0.0107(8) 0.0063(8)
    C14 0.0577(12) 0.0583(12) 0.0500(11) 0.0051(10) 0.0209(10) -0.0012(10)
    C15 0.0609(13) 0.0730(15) 0.0609(13) 0.0107(12) 0.0328(11) 0.0073(12)
    C16 0.0469(11) 0.0640(14) 0.0714(14) 0.0053(10) 0.0261(11) 0.0164(12)
    C17 0.0442(10) 0.0521(11) 0.0617(13) -0.0023(9) 0.0130(10) 0.0027(10)
    C18 0.0406(10) 0.0445(10) 0.0440(10) 0.0028(8) 0.0133(8) 0.0031(8)
    C19 0.0529(12) 0.0452(11) 0.0591(12) -0.0097(9) 0.0168(10) -0.0106(9)
    C20 0.0462(10) 0.0429(10) 0.0452(10) -0.0079(8) 0.0073(9) -0.0096(8)
    C21 0.0584(12) 0.0397(10) 0.0499(11) -0.0091(9) 0.0106(9) -0.0050(9)
    C22 0.0595(12) 0.0394(10) 0.0496(11) -0.0002(9) 0.0106(10) -0.0082(9)
    C23 0.0516(11) 0.0464(11) 0.0488(11) -0.0063(9) 0.0121(9) -0.0148(9)
    C24 0.0676(13) 0.0405(11) 0.0681(14) -0.0068(10) 0.0296(11) -0.0043(10)
    C25 0.0629(13) 0.0379(11) 0.0679(13) 0.0010(9) 0.0250(11) -0.0031(9)
    C26 0.0605(13) 0.0522(12) 0.0618(13) -0.0069(10) 0.0205(11) -0.0191(10)
_geom_special_details
;
All e.s.d.'s (except the e.s.d. in the dihedral angle between two l.s. planes)
are estimated using the full covariance matrix. The cell e.s.d.'s are taken
into account individually in the estimation of e.s.d.'s in distances, angles
and torsion angles; correlations between e.s.d.'s in cell parameters are only
used when they are defined by crystal symmetry. An approximate (isotropic)
treatment of cell e.s.d.'s is used for estimating e.s.d.'s involving l.s.
planes.
;
loop_
    _geom_bond_atom_site_label_1
    _geom_bond_atom_site_label_2
    _geom_bond_site_symmetry_2
    _geom_bond_distance
    _geom_bond_publ_flag
    O1 C1 . 1.362(2) ?
    O1 C26 . 1.431(2) ?
    O2 C6 . 1.362(2) ?
    O2 C7 . 1.423(2) ?
    O3 C9 . 1.412(2) ?
    O3 C8 . 1.412(2) ?
    O4 C10 . 1.406(2) ?
    O4 C11 . 1.409(2) ?
    O5 C13 . 1.357(2) ?
    O5 C12 . 1.420(2) ?
    O6 C18 . 1.359(2) ?
    O6 C19 . 1.418(2) ?
    C1 C2 . 1.380(3) ?
    C1 C6 . 1.407(3) ?
    C2 C3 . 1.381(3) ?
    C2 H2 . 0.9300 ?
    C3 C4 . 1.365(3) ?
    C3 H3 . 0.9300 ?
    C4 C5 . 1.386(3) ?
    C4 H4 . 0.9300 ?
    C5 C6 . 1.375(3) ?
    C5 H5 . 0.9300 ?
    C7 C8 . 1.495(3) ?
    C7 H7A . 0.9700 ?
    C7 H7B . 0.9700 ?
    C8 H8A . 0.9700 ?
    C8 H8B . 0.9700 ?
    C9 C10 . 1.493(3) ?
    C9 H9A . 0.9700 ?
    C9 H9B . 0.9700 ?
    C10 H10A . 0.9700 ?
    C10 H10B . 0.9700 ?
    C11 C12 . 1.488(3) ?
    C11 H11A . 0.9700 ?
    C11 H11B . 0.9700 ?
    C12 H12A . 0.9700 ?
    C12 H12B . 0.9700 ?
    C13 C14 . 1.376(3) ?
    C13 C18 . 1.398(3) ?
    C14 C15 . 1.379(3) ?
    C14 H14 . 0.9300 ?
    C15 C16 . 1.365(3) ?
    C15 H15 . 0.9300 ?
    C16 C17 . 1.374(3) ?
    C16 H16 . 0.9300 ?
    C17 C18 . 1.376(3) ?
    C17 H17 . 0.9300 ?
    C19 C20 . 1.494(3) ?
    C19 H19A . 0.9700 ?
    C19 H19B . 0.9700 ?
    C20 C21 . 1.379(3) ?
    C20 C25 . 1.380(3) ?
    C21 C22 . 1.383(3) ?
    C21 H21 . 0.9300 ?
    C22 C23 . 1.373(3) ?
    C22 H22 . 0.9300 ?
    C23 C24 . 1.382(3) ?
    C23 C26 . 1.491(3) ?
    C24 C25 . 1.371(3) ?
    C24 H24 . 0.9300 ?
    C25 H25 . 0.9300 ?
    C26 H26A . 0.9700 ?
    C26 H26B . 0.9700 ?
loop_
    _geom_angle_atom_site_label_1
    _geom_angle_atom_site_label_2
    _geom_angle_atom_site_label_3
    _geom_angle_site_symmetry_1
    _geom_angle_site_symmetry_3
    _geom_angle
    _geom_angle_publ_flag
    C1 O1 C26 . . 117.71(14) ?
    C6 O2 C7 . . 117.76(14) ?
    C9 O3 C8 . . 114.27(16) ?
    C10 O4 C11 . . 115.74(15) ?
    C13 O5 C12 . . 117.39(13) ?
    C18 O6 C19 . . 118.25(14) ?
    O1 C1 C2 . . 125.65(18) ?
    O1 C1 C6 . . 114.90(15) ?
    C2 C1 C6 . . 119.44(18) ?
    C1 C2 C3 . . 120.2(2) ?
    C1 C2 H2 . . 119.9 ?
    C3 C2 H2 . . 119.9 ?
    C4 C3 C2 . . 120.5(2) ?
    C4 C3 H3 . . 119.8 ?
    C2 C3 H3 . . 119.8 ?
    C3 C4 C5 . . 120.0(2) ?
    C3 C4 H4 . . 120.0 ?
    C5 C4 H4 . . 120.0 ?
    C6 C5 C4 . . 120.5(2) ?
    C6 C5 H5 . . 119.7 ?
    C4 C5 H5 . . 119.7 ?
    O2 C6 C5 . . 125.33(18) ?
    O2 C6 C1 . . 115.35(16) ?
    C5 C6 C1 . . 119.32(17) ?
    O2 C7 C8 . . 108.22(16) ?
    O2 C7 H7A . . 110.1 ?
    C8 C7 H7A . . 110.1 ?
    O2 C7 H7B . . 110.1 ?
    C8 C7 H7B . . 110.1 ?
    H7A C7 H7B . . 108.4 ?
    O3 C8 C7 . . 114.40(16) ?
    O3 C8 H8A . . 108.7 ?
    C7 C8 H8A . . 108.7 ?
    O3 C8 H8B . . 108.7 ?
    C7 C8 H8B . . 108.7 ?
    H8A C8 H8B . . 107.6 ?
    O3 C9 C10 . . 109.36(16) ?
    O3 C9 H9A . . 109.8 ?
    C10 C9 H9A . . 109.8 ?
    O3 C9 H9B . . 109.8 ?
    C10 C9 H9B . . 109.8 ?
    H9A C9 H9B . . 108.2 ?
    O4 C10 C9 . . 108.74(17) ?
    O4 C10 H10A . . 109.9 ?
    C9 C10 H10A . . 109.9 ?
    O4 C10 H10B . . 109.9 ?
    C9 C10 H10B . . 109.9 ?
    H10A C10 H10B . . 108.3 ?
    O4 C11 C12 . . 114.25(17) ?
    O4 C11 H11A . . 108.7 ?
    C12 C11 H11A . . 108.7 ?
    O4 C11 H11B . . 108.7 ?
    C12 C11 H11B . . 108.7 ?
    H11A C11 H11B . . 107.6 ?
    O5 C12 C11 . . 107.74(14) ?
    O5 C12 H12A . . 110.2 ?
    C11 C12 H12A . . 110.2 ?
    O5 C12 H12B . . 110.2 ?
    C11 C12 H12B . . 110.2 ?
    H12A C12 H12B . . 108.5 ?
    O5 C13 C14 . . 125.71(17) ?
    O5 C13 C18 . . 115.11(15) ?
    C14 C13 C18 . . 119.17(17) ?
    C13 C14 C15 . . 120.5(2) ?
    C13 C14 H14 . . 119.7 ?
    C15 C14 H14 . . 119.7 ?
    C16 C15 C14 . . 120.18(19) ?
    C16 C15 H15 . . 119.9 ?
    C14 C15 H15 . . 119.9 ?
    C15 C16 C17 . . 119.98(19) ?
    C15 C16 H16 . . 120.0 ?
    C17 C16 H16 . . 120.0 ?
    C16 C17 C18 . . 120.7(2) ?
    C16 C17 H17 . . 119.6 ?
    C18 C17 H17 . . 119.6 ?
    O6 C18 C17 . . 125.69(17) ?
    O6 C18 C13 . . 114.89(15) ?
    C17 C18 C13 . . 119.41(17) ?
    O6 C19 C20 . . 107.65(15) ?
    O6 C19 H19A . . 110.2 ?
    C20 C19 H19A . . 110.2 ?
    O6 C19 H19B . . 110.2 ?
    C20 C19 H19B . . 110.2 ?
    H19A C19 H19B . . 108.5 ?
    C21 C20 C25 . . 117.85(18) ?
    C21 C20 C19 . . 120.50(17) ?
    C25 C20 C19 . . 121.65(17) ?
    C20 C21 C22 . . 120.86(18) ?
    C20 C21 H21 . . 119.6 ?
    C22 C21 H21 . . 119.6 ?
    C23 C22 C21 . . 121.17(18) ?
    C23 C22 H22 . . 119.4 ?
    C21 C22 H22 . . 119.4 ?
    C22 C23 C24 . . 117.69(18) ?
    C22 C23 C26 . . 121.89(18) ?
    C24 C23 C26 . . 120.41(18) ?
    C25 C24 C23 . . 121.26(19) ?
    C25 C24 H24 . . 119.4 ?
    C23 C24 H24 . . 119.4 ?
    C24 C25 C20 . . 121.07(19) ?
    C24 C25 H25 . . 119.5 ?
    C20 C25 H25 . . 119.5 ?
    O1 C26 C23 . . 107.49(15) ?
    O1 C26 H26A . . 110.2 ?
    C23 C26 H26A . . 110.2 ?
    O1 C26 H26B . . 110.2 ?
    C23 C26 H26B . . 110.2 ?
    H26A C26 H26B . . 108.5 ?
loop_
    _geom_torsion_atom_site_label_1
    _geom_torsion_atom_site_label_2
    _geom_torsion_atom_site_label_3
    _geom_torsion_atom_site_label_4
    _geom_torsion_site_symmetry_1
    _geom_torsion_site_symmetry_2
    _geom_torsion_site_symmetry_3
    _geom_torsion_site_symmetry_4
    _geom_torsion
    _geom_torsion_publ_flag
    C26 O1 C1 C2 . . . . 8.2(3) ?
    C26 O1 C1 C6 . . . . -170.39(16) ?
    O1 C1 C2 C3 . . . . -178.12(17) ?
    C6 C1 C2 C3 . . . . 0.5(3) ?
    C1 C2 C3 C4 . . . . -1.2(3) ?
    C2 C3 C4 C5 . . . . 0.8(3) ?
    C3 C4 C5 C6 . . . . 0.2(3) ?
    C7 O2 C6 C5 . . . . -20.6(3) ?
    C7 O2 C6 C1 . . . . 159.34(16) ?
    C4 C5 C6 O2 . . . . 179.09(18) ?
    C4 C5 C6 C1 . . . . -0.9(3) ?
    O1 C1 C6 O2 . . . . -0.7(2) ?
    C2 C1 C6 O2 . . . . -179.42(16) ?
    O1 C1 C6 C5 . . . . 179.28(16) ?
    C2 C1 C6 C5 . . . . 0.5(3) ?
    C6 O2 C7 C8 . . . . -177.71(15) ?
    C9 O3 C8 C7 . . . . -95.6(2) ?
    O2 C7 C8 O3 . . . . 64.9(2) ?
    C8 O3 C9 C10 . . . . -162.52(16) ?
    C11 O4 C10 C9 . . . . -156.07(16) ?
    O3 C9 C10 O4 . . . . 69.2(2) ?
    C10 O4 C11 C12 . . . . -93.9(2) ?
    C13 O5 C12 C11 . . . . -175.06(15) ?
    O4 C11 C12 O5 . . . . 68.5(2) ?
    C12 O5 C13 C14 . . . . -13.4(3) ?
    C12 O5 C13 C18 . . . . 165.73(15) ?
    O5 C13 C14 C15 . . . . 179.01(17) ?
    C18 C13 C14 C15 . . . . -0.1(3) ?
    C13 C14 C15 C16 . . . . 0.1(3) ?
    C14 C15 C16 C17 . . . . 0.3(3) ?
    C15 C16 C17 C18 . . . . -0.7(3) ?
    C19 O6 C18 C17 . . . . 17.7(3) ?
    C19 O6 C18 C13 . . . . -161.32(17) ?
    C16 C17 C18 O6 . . . . -178.25(18) ?
    C16 C17 C18 C13 . . . . 0.7(3) ?
    O5 C13 C18 O6 . . . . -0.4(2) ?
    C14 C13 C18 O6 . . . . 178.72(16) ?
    O5 C13 C18 C17 . . . . -179.49(16) ?
    C14 C13 C18 C17 . . . . -0.3(3) ?
    C18 O6 C19 C20 . . . . 163.38(15) ?
    O6 C19 C20 C21 . . . . -151.26(17) ?
    O6 C19 C20 C25 . . . . 28.5(2) ?
    C25 C20 C21 C22 . . . . -1.9(3) ?
    C19 C20 C21 C22 . . . . 177.84(17) ?
    C20 C21 C22 C23 . . . . -0.7(3) ?
    C21 C22 C23 C24 . . . . 3.0(3) ?
    C21 C22 C23 C26 . . . . -176.78(18) ?
    C22 C23 C24 C25 . . . . -2.6(3) ?
    C26 C23 C24 C25 . . . . 177.11(19) ?
    C23 C24 C25 C20 . . . . 0.0(3) ?
    C21 C20 C25 C24 . . . . 2.2(3) ?
    C19 C20 C25 C24 . . . . -177.50(19) ?
    C1 O1 C26 C23 . . . . 166.99(15) ?
    C22 C23 C26 O1 . . . . 118.0(2) ?
    C24 C23 C26 O1 . . . . -61.7(2) ?
loop_
    _geom_hbond_atom_site_label_D
    _geom_hbond_atom_site_label_H
    _geom_hbond_atom_site_label_A
    _geom_hbond_site_symmetry_A
    _geom_hbond_distance_DH
    _geom_hbond_distance_HA
    _geom_hbond_distance_DA
    _geom_hbond_angle_DHA
    _geom_hbond_publ_flag
    C9 H9A O2 . 0.97 2.62 3.114(2) 112.2 y
    C10 H10A O5 . 0.97 2.70 3.117(2) 106.3 y
    C2 H2 O1 4_566 0.93 2.76 3.471(2) 133.6 y
    C7 H7B O5 3_557 0.97 2.72 3.607(2) 152.5 y
    C11 H11B O1 3_557 0.97 2.82 3.501(3) 127.7 y
    C11 H11B O2 3_557 0.97 2.90 3.798(3) 154.4 y
    C12 H12B O4 3_556 0.97 2.42 3.294(3) 149.0 y
    C25 H25 O3 3_557 0.93 2.71 3.433(2) 134.8 y
    C12 H12A Cg1 3_557 0.97 2.76 3.47 137.9 y
    C21 H21 Cg2 4_566 0.93 2.97 3.47 114.8 y
    C26 H26A Cg3 4_566 0.97 3.06 3.83 137.5 y
data_global
_journal_date_recd_electronic     2009-08-25
_journal_date_accepted     2009-09-02
_journal_name_full     'Acta Crystallographica, Section E'
_journal_year     2009
_journal_volume     65
_journal_issue     10
_journal_page_first     o2369
_journal_page_last     o2370
_journal_paper_category     QO
_journal_coeditor_code     JH2101
_publ_contact_author_name     'Ki-Min Park'
_publ_contact_author_address
;
Research Institute of Natural Science, Gyeongsang National University, Jinju
 660-701, Republic of Korea
;
_publ_contact_author_email     kmpark@gnu.ac.kr
_publ_contact_author_fax     '+82-55-756-0512'
_publ_contact_author_phone     '+82-55-751-6592'
_publ_section_title
;\
2,9,16,19,22,25-Hexaoxatetracyclo[24.4.0.2^4,7^.0^10,15^]dotriaconta-1(26),4,6,\
10(15),11,13,27,29,31-nonaene
;
loop_
    _publ_author_name
    _publ_author_footnote
    _publ_author_address
    'Lee, Jai Young' .
;
Department of Chemistry, Konyang University, Nonsan 320-711, Republic of Korea
;
    'Lee, Ji-Eun' .
;
Central Instrument Facility, Gyeongsang National University, Jinju 660-701,
Republic of Korea
;
    'Sim, Wonbo' .
;
Department of Chemistry, Konyang University, Nonsan 320-711, Republic of Korea
;
    'Park, Ki-Min' .
;
Research Institute of Natural Science, Gyeongsang National University,
Jinju 660-701, Republic of Korea
;
