# Supplementary material for: 2,9,16,19,22,25-Hexaoxatetra­cyclo­[24.4.0.24,7.010,15]dotriaconta-1(26),4,6,10(15),11,13,27,29,31-nona­ene
Source: Acta Crystallogr Sect E Struct Rep Online. 2009 Sep 9;65(Pt 10):o2369–70. doi: 10.1107/S1600536809035399 (PMC2970268; doi:10.1107/S1600536809035399)
Supplement: Supplementary file 2 [file e-65-o2369-Isup2.hkl]

# 
# h,k,l, Fc-squared, Fo-squared, sigma(Fo-squared) and status flag 
# 
data_I
_shelx_title ' park1 in P2(1)/c' 
_shelx_refln_list_code          4 
_shelx_F_calc_maximum      193.86 
_exptl_crystal_F_000       928.00 
_reflns_d_resolution_high  0.8394 
 
loop_ 
 _symmetry_equiv_pos_as_xyz 
 'x, y, z' 
 '-x, y+1/2, -z+1/2' 
 '-x, -y, -z' 
 'x, -y-1/2, z-1/2' 
 
_cell_length_a    12.3480 
_cell_length_b    18.9080 
_cell_length_c     9.8240 
_cell_angle_alpha  90.000 
_cell_angle_beta  105.705 
_cell_angle_gamma  90.000 
 
_shelx_F_squared_multiplier     1.000 
 
loop_ 
 _refln_index_h 
 _refln_index_k 
 _refln_index_l 
 _refln_F_squared_calc 
 _refln_F_squared_meas 
 _refln_F_squared_sigma 
 _refln_observed_status 
   1   0   0     2105.82     2042.89     13.49 o 
   2   0   0     7015.31     6864.66     26.89 o 
   3   0   0     4281.81     4145.71     40.59 o 
   4   0   0      137.22      148.49      4.89 o 
   5   0   0      397.92      391.26      8.11 o 
   6   0   0     1688.29     1736.76     19.78 o 
   7   0   0      320.89      308.48      6.80 o 
   8   0   0     1270.70     1371.46     21.40 o 
   9   0   0       59.54       60.61      6.00 o 
  10   0   0       31.68       21.14     11.44 o 
  11   0   0       16.42       15.38      4.02 o 
  12   0   0      232.51      232.99      6.98 o 
  13   0   0      133.42      151.41      8.71 o 
  14   0   0       24.23       25.96      4.76 o 
   1   1   0       39.90       34.36      2.13 o 
   2   1   0      285.53      271.55     10.44 o 
   3   1   0      189.45      200.64      9.73 o 
   4   1   0       29.93       32.89      1.99 o 
   5   1   0       88.98       95.25      3.07 o 
   6   1   0       82.58      100.88      4.31 o 
   7   1   0     1346.37     1412.89     65.64 o 
   8   1   0      378.84      393.76     14.80 o 
   9   1   0      171.34      187.08      5.06 o 
  10   1   0       46.55       53.77      3.82 o 
  11   1   0      117.99      120.86      4.91 o 
  12   1   0       32.43       35.05      4.33 o 
  13   1   0        2.16       -1.41     11.55 o 
  14   1   0       43.65       46.57      5.12 o 
   0   2   0       12.60       10.09      1.42 o 
   1   2   0       11.19       11.61      2.80 o 
   2   2   0        7.96        9.17      5.58 o 
   3   2   0     2144.00     2101.04    136.83 o 
   4   2   0       95.90      103.85      6.09 o 
   5   2   0      607.53      590.88     36.22 o 
   6   2   0     1794.54     1910.41     90.17 o 
   7   2   0      338.68      353.95     18.51 o 
   8   2   0      154.45      151.82      4.19 o 
   9   2   0      299.85      302.29     11.35 o 
  10   2   0      324.68      336.21      9.09 o 
  11   2   0      278.10      266.93     21.60 o 
  12   2   0       54.11       54.78      4.53 o 
  13   2   0       14.35       12.85      5.11 o 
  14   2   0        0.23        4.09      9.95 o 
   1   3   0      923.21      807.40     57.21 o 
   2   3   0     2373.87     2248.53    214.30 o 
   3   3   0      454.97      458.96     26.95 o 
   4   3   0      295.10      266.75     24.84 o 
   5   3   0        0.73       -1.97      3.84 o 
   6   3   0      330.66      307.43     25.60 o 
   7   3   0        0.00        3.11     14.22 o 
   8   3   0      269.04      259.17     14.93 o 
   9   3   0     1088.36     1096.00     44.77 o 
  10   3   0       11.63       11.01      3.30 o 
  11   3   0      135.37      129.86      5.26 o 
  12   3   0        9.01        8.71      5.58 o 
  13   3   0       17.09       18.05     17.75 o 
   0   4   0     6279.69     5553.83     30.48 o 
   1   4   0    30122.43    30010.90   1537.68 o 
   2   4   0      721.91      662.98     63.12 o 
   3   4   0        0.24        3.13      2.22 o 
   4   4   0      966.48      953.71     57.93 o 
   5   4   0     3637.11     3589.93    262.32 o 
   6   4   0      883.76      879.18     52.90 o 
   7   4   0      261.81      278.89     10.40 o 
   8   4   0       89.80       87.51      3.66 o 
   9   4   0        0.94       -0.40      5.45 o 
  10   4   0       87.30      101.30     13.64 o 
  11   4   0       25.89       23.61      5.00 o 
  12   4   0       50.45       54.06      5.38 o 
  13   4   0       41.14       49.07      6.82 o 
   1   5   0      885.20      795.86     21.15 o 
   2   5   0     4596.77     4398.51    404.46 o 
   3   5   0     1344.02     1329.53    115.36 o 
   4   5   0      529.77      513.03     36.97 o 
   5   5   0      209.30      208.56     25.60 o 
   6   5   0      494.48      512.16     42.59 o 
   7   5   0      118.35      130.54      8.15 o 
   8   5   0       90.92       84.20     10.44 o 
   9   5   0       21.50       26.93      4.64 o 
  10   5   0      561.08      513.53     35.48 o 
  11   5   0       70.76       69.83      4.58 o 
  12   5   0       76.48       72.75      5.07 o 
  13   5   0        2.78        5.71      4.90 o 
   0   6   0     4707.27     4371.50     33.51 o 
   1   6   0       25.27       20.85      1.82 o 
   2   6   0      379.80      350.39     34.62 o 
   3   6   0     1226.00     1207.63    119.18 o 
   4   6   0       52.73       47.35      3.11 o 
   5   6   0      776.94      796.70     40.82 o 
   6   6   0      866.14      869.87     71.50 o 
   7   6   0      310.94      335.89     18.00 o 
   8   6   0        0.11       -2.22      5.36 o 
   9   6   0        1.99       -6.38      6.38 o 
  10   6   0       55.87       68.11      4.30 o 
  11   6   0      101.90      104.46      5.30 o 
  12   6   0      211.59      213.38      7.21 o 
  13   6   0       13.67       20.51      4.47 o 
   1   7   0       19.28       16.97      1.92 o 
   2   7   0        4.65        2.03      2.36 o 
   3   7   0        0.05       -0.40      2.27 o 
   4   7   0       33.00       36.37      2.34 o 
   5   7   0      916.90      867.75     89.81 o 
   6   7   0        0.11       -1.75      2.92 o 
   7   7   0      269.77      276.53     12.31 o 
   8   7   0        7.39        7.92      3.07 o 
   9   7   0       63.49       75.27      4.80 o 
  10   7   0        2.70        8.64      3.98 o 
  11   7   0       27.55       28.00      4.18 o 
  12   7   0        4.97       -4.16      7.93 o 
  13   7   0        0.74       -1.22      7.54 o 
   0   8   0       47.06       44.79      3.20 o 
   1   8   0       22.41       19.03      3.73 o 
   2   8   0        2.15        0.37      3.53 o 
   3   8   0     1036.78     1115.26     79.63 o 
   4   8   0     1472.90     1548.52    147.54 o 
   5   8   0      426.66      439.19     31.48 o 
   6   8   0      462.56      479.41     34.88 o 
   7   8   0      277.36      265.30     16.82 o 
   8   8   0      127.69      114.10      4.54 o 
   9   8   0      433.39      435.43     23.80 o 
  10   8   0       78.62       70.07      5.51 o 
  11   8   0        0.01       -0.04      3.79 o 
  12   8   0       30.55       26.05     15.66 o 
  13   8   0       25.29       25.08     12.15 o 
   1   9   0       74.51       72.24      7.78 o 
   2   9   0       11.45       18.22      2.14 o 
   3   9   0      741.03      751.45     77.32 o 
   4   9   0        0.66        1.95      2.91 o 
   5   9   0        3.62        2.37      4.61 o 
   6   9   0      119.05      126.82     12.53 o 
   7   9   0      406.11      405.52     41.13 o 
   8   9   0       81.54       82.73      4.33 o 
   9   9   0     1210.15     1204.40     56.08 o 
  10   9   0       61.47       52.10     12.82 o 
  11   9   0       28.63       33.73      4.24 o 
  12   9   0        2.11       -8.00      8.00 o 
   0  10   0       19.08       29.11      3.11 o 
   1  10   0      439.55      431.04      9.41 o 
   2  10   0      637.22      685.35     30.97 o 
   3  10   0     1053.27     1106.36     99.99 o 
   4  10   0       10.75        1.40      5.29 o 
   5  10   0      210.16      202.83      5.49 o 
   6  10   0       70.35       74.43      3.82 o 
   7  10   0      311.80      313.53     11.93 o 
   8  10   0       53.93       53.64      8.35 o 
   9  10   0       23.50       27.56      3.43 o 
  10  10   0       26.95       25.13      3.92 o 
  11  10   0       48.22       56.42      4.57 o 
  12  10   0        6.69       11.17      4.82 o 
   1  11   0     1316.13     1376.78     63.61 o 
   2  11   0      159.69      177.37     10.44 o 
   3  11   0      135.95      142.34      8.44 o 
   4  11   0       46.66       41.24      6.13 o 
   5  11   0      211.84      249.85     21.09 o 
   6  11   0      324.86      300.65     20.33 o 
   7  11   0      381.47      375.68     26.93 o 
   8  11   0      503.25      487.62     46.97 o 
   9  11   0        1.02        3.51      4.13 o 
  10  11   0       68.74       74.24     13.22 o 
  11  11   0        1.06        5.78      6.41 o 
  12  11   0        2.27        5.23      7.64 o 
   0  12   0     1109.55     1153.49     26.26 o 
   1  12   0      196.02      187.13      5.00 o 
   2  12   0     1799.51     1886.42     55.86 o 
   3  12   0      793.52      812.07     47.62 o 
   4  12   0      160.01      178.66     13.84 o 
   5  12   0      134.07      158.92     15.13 o 
   6  12   0       31.36       33.34     14.29 o 
   7  12   0      133.09      116.25      4.99 o 
   8  12   0       92.06       91.60      4.77 o 
   9  12   0       22.61       22.74      4.19 o 
  10  12   0        1.38       -8.10      8.10 o 
  11  12   0       29.55       30.49      7.53 o 
   1  13   0      225.17      232.46      9.11 o 
   2  13   0       30.10       31.53      3.14 o 
   3  13   0      385.29      416.00     32.95 o 
   4  13   0       83.19       89.11     13.42 o 
   5  13   0      161.20      166.48     16.53 o 
   6  13   0       18.08       22.94     12.27 o 
   7  13   0      182.27      182.58     14.82 o 
   8  13   0       40.11       42.25      4.04 o 
   9  13   0       45.41       48.45      5.11 o 
  10  13   0      133.78      127.20     10.15 o 
  11  13   0       27.74       27.55      8.04 o 
   0  14   0      415.65      403.23     12.27 o 
   1  14   0       25.87       27.44      7.49 o 
   2  14   0      143.32      130.94      6.51 o 
   3  14   0       26.10       22.27      3.53 o 
   4  14   0       54.98       55.18      4.09 o 
   5  14   0      124.10      132.37     11.91 o 
   6  14   0      422.60      422.53     29.93 o 
   7  14   0       87.81       76.79      4.62 o 
   8  14   0       30.24       36.34      9.00 o 
   9  14   0        0.08        8.32      4.41 o 
  10  14   0       64.62       73.62      8.53 o 
  11  14   0        4.68      -21.27     23.06 o 
   1  15   0      153.69      153.61      4.73 o 
   2  15   0        7.16        6.89      3.92 o 
   3  15   0        3.61       -6.42      6.42 o 
   4  15   0       83.50       91.83      5.58 o 
   5  15   0      177.76      181.77      6.84 o 
   6  15   0       13.01       14.94      3.57 o 
   7  15   0        0.15       -0.48      6.68 o 
   8  15   0       40.38       43.53      4.55 o 
   9  15   0       23.81       26.35     10.67 o 
  10  15   0        3.24       -0.01      7.01 o 
   0  16   0       63.87       67.86      5.55 o 
   1  16   0       47.34       47.15      3.79 o 
   2  16   0      112.39      102.98      4.73 o 
   3  16   0      254.13      258.50      8.84 o 
   4  16   0      218.53      210.11     10.31 o 
   5  16   0        4.62        1.62      4.18 o 
   6  16   0        8.68        1.21      8.51 o 
   7  16   0       24.96       22.12      3.90 o 
   8  16   0       18.28        9.01      5.29 o 
   9  16   0        6.31       -5.20      8.55 o 
   1  17   0      299.19      314.14     18.26 o 
   2  17   0      351.53      346.67      8.64 o 
   3  17   0        0.03       -1.10      6.30 o 
   4  17   0      430.72      411.12     31.22 o 
   5  17   0       13.34       14.81     10.02 o 
   6  17   0       18.38       23.85      4.12 o 
   7  17   0       23.04       27.06      5.40 o 
   8  17   0        0.85       -7.95      7.95 o 
   9  17   0        7.50       13.52      5.49 o 
   0  18   0       18.87       16.80      4.67 o 
   1  18   0       14.20       21.59      3.57 o 
   2  18   0        0.18       -0.02      6.36 o 
   3  18   0       27.27       33.98      4.64 o 
   4  18   0        5.82        4.36      4.72 o 
   5  18   0       43.70       36.52      4.56 o 
   6  18   0        3.13        5.26      6.65 o 
   7  18   0        3.35        1.74      7.04 o 
   8  18   0        1.27       -8.45      8.45 o 
   1  19   0        6.91        9.98      3.46 o 
   2  19   0        0.02       -8.73      8.73 o 
   3  19   0       24.58       14.32      4.62 o 
   4  19   0       11.26        9.65      9.49 o 
   5  19   0       11.76        9.72      8.06 o 
   6  19   0       20.79       31.47      5.82 o 
   7  19   0       23.83       25.69      4.52 o 
   0  20   0        3.43       -5.24     11.51 o 
   1  20   0        5.48       -2.46      7.83 o 
   2  20   0       82.93       78.71      5.17 o 
   3  20   0       14.59       23.72      4.98 o 
   4  20   0        1.79       -6.19      7.89 o 
   5  20   0       13.94       11.60      7.13 o 
   6  20   0       22.87       27.83      7.62 o 
   1  21   0       81.41       84.28     11.42 o 
   2  21   0       22.60       19.03      4.43 o 
   3  21   0        1.75        5.29      7.17 o 
   4  21   0       31.33       40.92      8.53 o 
   5  21   0        2.14        5.74      5.25 o 
   0  22   0       18.38       31.60      6.35 o 
   1  22   0       10.25       -1.76      8.35 o 
   2  22   0        3.62       -7.93      7.93 o 
   3  22   0       42.77       48.26      4.95 o 
 -14   1   1       24.17       26.89      6.40 o 
 -13   1   1        0.57        8.18      9.78 o 
 -12   1   1       94.29       78.26      6.67 o 
 -11   1   1       22.74       19.51      4.67 o 
 -10   1   1       10.26       14.75      4.40 o 
  -9   1   1       82.37       90.25      5.33 o 
  -8   1   1       11.39        0.00      7.11 o 
  -7   1   1      781.80      790.87     20.62 o 
  -6   1   1       79.18       86.52      4.04 o 
  -5   1   1     3458.59     3253.16     33.64 o 
  -4   1   1       31.50       23.95      2.76 o 
  -3   1   1      357.25      343.07      9.20 o 
  -2   1   1       78.52       69.99      2.40 o 
  -1   1   1     4202.17     3697.42     19.33 o 
   0   1   1     3039.46     2667.51     16.04 o 
   1   1   1     6169.10     5949.34     27.69 o 
   2   1   1    16784.12    17024.03     55.64 o 
   3   1   1     2170.80     2076.12     23.20 o 
   4   1   1      121.99      122.56      3.96 o 
   5   1   1        6.70        8.89      2.44 o 
   6   1   1      181.65      192.73      5.42 o 
   7   1   1      158.20      156.20      5.47 o 
   8   1   1      690.96      732.66     20.71 o 
   9   1   1        0.23       -9.47      9.47 o 
  10   1   1      252.36      232.50      8.93 o 
  11   1   1      270.19      267.70      9.47 o 
  12   1   1      106.78       96.92      7.38 o 
  13   1   1        2.88       10.04     11.11 o 
 -14   2   1       14.09        7.95     10.49 o 
 -13   2   1        0.39      -11.78     11.78 o 
 -12   2   1       18.19       18.89      5.15 o 
 -11   2   1       33.84       31.60      4.75 o 
 -10   2   1        4.97        1.47      7.38 o 
  -9   2   1       60.35       57.77      4.93 o 
  -8   2   1       26.30       30.84      3.64 o 
  -7   2   1        6.06       10.09      2.89 o 
  -6   2   1     3583.33     3624.85     39.55 o 
  -5   2   1     1626.04     1561.44     23.91 o 
  -4   2   1      754.10      700.26     14.62 o 
  -3   2   1      198.62      178.29      5.47 o 
  -2   2   1     1572.50     1378.88     15.24 o 
  -1   2   1     7299.81     6343.82     27.95 o 
   0   2   1     1854.84     1608.90     14.04 o 
   1   2   1       34.93       34.75      2.22 o 
   2   2   1     1639.37     1712.79     18.84 o 
   3   2   1     2621.54     2681.55     26.66 o 
   4   2   1      184.51      184.78      5.55 o 
   5   2   1      667.52      673.60     17.06 o 
   6   2   1        8.07        5.07      6.89 o 
   7   2   1       10.90       11.38      3.33 o 
   8   2   1       15.00       15.82      4.04 o 
   9   2   1      226.76      230.28      8.00 o 
  10   2   1       11.55       18.09      4.67 o 
  11   2   1       32.49       32.13      5.95 o 
  12   2   1      110.76      119.45      8.40 o 
  13   2   1        0.48      -10.09     10.80 o 
 -14   3   1       12.62        5.73     10.49 o 
 -13   3   1       78.67       64.21      7.51 o 
 -12   3   1       67.96       55.99      6.62 o 
 -11   3   1       17.43       11.69      4.58 o 
 -10   3   1        2.87       -5.87      8.75 o 
  -9   3   1        4.06       -8.27      8.27 o 
  -8   3   1      461.47      446.96     13.64 o 
  -7   3   1        5.91       -2.00      6.67 o 
  -6   3   1     1079.78     1053.55     22.09 o 
  -5   3   1        8.10        4.22      5.55 o 
  -4   3   1       13.97       14.35      2.76 o 
  -3   3   1       42.17       33.11      2.84 o 
  -2   3   1      839.91      714.93     12.35 o 
  -1   3   1     6203.23     5495.89     29.46 o 
   0   3   1     8370.17     7580.98     34.00 o 
   1   3   1    11470.43    11473.62     44.88 o 
   2   3   1    21138.79    22961.81    274.76 o 
   3   3   1     1279.15     1364.53     20.04 o 
   4   3   1       26.48       23.33      2.93 o 
   5   3   1       97.50       99.99      4.13 o 
   6   3   1      692.26      712.62     19.51 o 
   7   3   1     1288.49     1361.42     28.84 o 
   8   3   1       98.24       90.25      5.73 o 
   9   3   1        0.02       -8.35      8.35 o 
  10   3   1      143.74      162.24      7.51 o 
  11   3   1       44.31       47.68      5.91 o 
  12   3   1        0.01        2.04      5.82 o 
  13   3   1       39.88       25.46      7.24 o 
 -14   4   1        2.16        9.64      5.55 o 
 -13   4   1       36.61       37.73      5.95 o 
 -12   4   1       14.65       -2.84     10.44 o 
 -11   4   1      180.82      166.60      7.91 o 
 -10   4   1      113.15      106.65      6.80 o 
  -9   4   1      503.99      462.20     13.24 o 
  -8   4   1     1037.69     1008.98     25.77 o 
  -7   4   1       13.73       20.75      3.33 o 
  -6   4   1      318.06      305.78      9.15 o 
  -5   4   1      240.89      232.55      7.02 o 
  -4   4   1      755.63      685.02     15.42 o 
  -3   4   1     1319.52     1148.96     17.95 o 
  -2   4   1      386.86      332.67      9.64 o 
  -1   4   1     1099.93      941.30     14.00 o 
   0   4   1    17163.61    15138.95     53.06 o 
   1   4   1     6395.73     6371.86     36.44 o 
   2   4   1    19258.38    19688.65     69.37 o 
   3   4   1      747.54      758.70     15.95 o 
   4   4   1      666.83      709.10     16.49 o 
   5   4   1      104.75      113.50      4.40 o 
   6   4   1       37.71       34.93      3.60 o 
   7   4   1      146.24      150.47      5.78 o 
   8   4   1       38.78       35.68      4.71 o 
   9   4   1       63.68       66.97      5.55 o 
  10   4   1        0.65       -2.44      9.82 o 
  11   4   1        0.45       -0.89      8.84 o 
  12   4   1       70.14       60.57      7.15 o 
  13   4   1        1.28        3.38     10.84 o 
 -14   5   1        4.44        3.38      6.04 o 
 -13   5   1       35.26       47.28      5.87 o 
 -12   5   1        1.22      -10.04     10.04 o 
 -11   5   1        2.10        0.22      4.58 o 
 -10   5   1      169.87      157.67      7.82 o 
  -9   5   1       45.96       40.44      5.33 o 
  -8   5   1       19.50       13.73      4.18 o 
  -7   5   1      504.33      498.69     15.78 o 
  -6   5   1      114.62      120.69      4.84 o 
  -5   5   1        1.39        0.40      5.82 o 
  -4   5   1      365.05      353.29     10.98 o 
  -3   5   1      256.54      216.77      6.31 o 
  -2   5   1     1043.80      934.14     16.26 o 
  -1   5   1     1259.53     1126.56     16.80 o 
   0   5   1       14.52       14.75      2.44 o 
   1   5   1      598.89      572.19     12.71 o 
   2   5   1      522.84      525.44     13.33 o 
   3   5   1     2478.31     2696.08     30.08 o 
   4   5   1       18.14       23.06      2.84 o 
   5   5   1      389.82      464.78     13.73 o 
   6   5   1        0.24       -2.53      6.35 o 
   7   5   1      647.05      704.57     19.64 o 
   8   5   1      102.70      109.36      5.91 o 
   9   5   1      403.46      446.25     12.53 o 
  10   5   1       14.47       19.69      5.33 o 
  11   5   1      314.17      325.87     11.29 o 
  12   5   1       74.09       64.70      7.60 o 
  13   5   1        1.45      -10.27     12.35 o 
 -13   6   1       14.23        9.78     10.80 o 
 -12   6   1        5.76        0.98      9.95 o 
 -11   6   1       47.12       48.57      6.13 o 
 -10   6   1      524.68      468.74     14.26 o 
  -9   6   1       10.37       -8.58      8.58 o 
  -8   6   1       13.64       15.91      4.09 o 
  -7   6   1      235.99      222.28      6.53 o 
  -6   6   1       74.64       68.44      4.09 o 
  -5   6   1     3056.49     2924.72     36.48 o 
  -4   6   1      475.57      420.12     12.04 o 
  -3   6   1        0.54       -4.13      4.62 o 
  -2   6   1      642.50      584.99     13.91 o 
  -1   6   1      378.43      369.02     10.98 o 
   0   6   1      115.90      111.36      3.64 o 
   1   6   1       12.93       17.20      2.76 o 
   2   6   1     1767.92     1894.24     24.62 o 
   3   6   1      917.48      954.76     19.06 o 
   4   6   1        1.35       -1.20      5.02 o 
   5   6   1      247.10      269.92      8.31 o 
   6   6   1        0.19       -1.56      6.35 o 
   7   6   1      183.47      189.49      6.49 o 
   8   6   1       58.71       58.13      5.64 o 
   9   6   1      480.65      477.31     13.46 o 
  10   6   1      221.19      208.95      8.80 o 
  11   6   1      239.94      224.50     10.18 o 
  12   6   1       13.24       18.66      5.95 o 
  13   6   1       27.05       31.28      7.02 o 
 -13   7   1       12.55       17.73      6.31 o 
 -12   7   1        5.90        4.35      5.69 o 
 -11   7   1       26.90       25.73      6.18 o 
 -10   7   1       18.96       22.22      4.98 o 
  -9   7   1       45.54       45.68      5.42 o 
  -8   7   1      334.50      330.22      9.60 o 
  -7   7   1      110.44       94.92      5.60 o 
  -6   7   1       56.71       55.77      4.22 o 
  -5   7   1      360.54      353.15     10.04 o 
  -4   7   1       72.27       84.30      4.09 o 
  -3   7   1       17.81       18.49      2.84 o 
  -2   7   1      182.19      166.60      4.58 o 
  -1   7   1      147.60      143.63      4.58 o 
   0   7   1      840.17      838.55     16.89 o 
   1   7   1     1987.33     2090.43     26.57 o 
   2   7   1     2868.59     3088.52     33.51 o 
   3   7   1     1249.82     1448.69     24.31 o 
   4   7   1      731.31      802.03     19.82 o 
   5   7   1       49.58       58.21      3.87 o 
   6   7   1       91.44       90.97      4.80 o 
   7   7   1       24.67       36.71      4.53 o 
   8   7   1      460.40      453.85     13.73 o 
   9   7   1       91.59       93.77      6.35 o 
  10   7   1       52.10       47.99      5.91 o 
  11   7   1      146.06      146.69      8.71 o 
  12   7   1       23.56       18.75      6.27 o 
  13   7   1        2.64        7.11      9.64 o 
 -13   8   1        1.95        5.78     10.89 o 
 -12   8   1        7.63        8.35     10.35 o 
 -11   8   1      100.09       71.63      7.47 o 
 -10   8   1      528.36      492.60     14.31 o 
  -9   8   1       14.96       20.62      4.80 o 
  -8   8   1     1188.52     1070.57     29.02 o 
  -7   8   1        7.84       -5.47      7.95 o 
  -6   8   1      125.62      120.03      5.29 o 
  -5   8   1      186.14      173.71      5.60 o 
  -4   8   1      460.98      457.63     13.91 o 
  -3   8   1     1675.46     1699.06     26.89 o 
  -2   8   1      469.43      448.83     12.53 o 
  -1   8   1        0.05       -1.42      5.38 o 
   0   8   1     2886.56     2873.21     32.48 o 
   1   8   1      394.96      420.57     12.18 o 
   2   8   1     4061.18     4359.99     42.13 o 
   3   8   1        0.25       -5.60      5.60 o 
   4   8   1     2971.22     3246.76     40.08 o 
   5   8   1      154.70      201.88      6.09 o 
   6   8   1      790.21      910.63     24.75 o 
   7   8   1        7.83        8.00      3.91 o 
   8   8   1        2.55        5.47      4.44 o 
   9   8   1       88.50      101.99      6.44 o 
  10   8   1       34.74       36.57      5.55 o 
  11   8   1        6.17      -10.00     10.18 o 
  12   8   1       44.52       34.04      7.29 o 
 -13   9   1        4.19        9.38     10.49 o 
 -12   9   1      127.51      104.30      8.71 o 
 -11   9   1       43.05       41.37      6.31 o 
 -10   9   1       54.73       48.93      5.82 o 
  -9   9   1      155.10      129.85      7.38 o 
  -8   9   1       11.94       12.35      4.62 o 
  -7   9   1      152.18      133.00      6.44 o 
  -6   9   1        5.86        8.18      3.64 o 
  -5   9   1      147.06      169.93      5.78 o 
  -4   9   1        6.17        9.55      3.11 o 
  -3   9   1      157.46      168.11      5.15 o 
  -2   9   1      721.93      705.95     18.31 o 
  -1   9   1      631.14      587.79     16.13 o 
   0   9   1      363.34      401.72     12.35 o 
   1   9   1      705.49      735.37     18.22 o 
   2   9   1      231.61      292.85      8.71 o 
   3   9   1      233.14      279.30      8.44 o 
   4   9   1      340.63      413.77     12.13 o 
   5   9   1      382.88      401.99     11.95 o 
   6   9   1       52.72       58.93      5.38 o 
   7   9   1      145.65      146.60      6.80 o 
   8   9   1       63.54       71.63      5.64 o 
   9   9   1        0.24        1.69      8.58 o 
  10   9   1        4.62       -6.53     10.18 o 
  11   9   1      156.40      172.73      9.38 o 
  12   9   1       96.80      108.03      8.40 o 
 -12  10   1        0.35      -10.53     10.53 o 
 -11  10   1       80.75       78.48      7.24 o 
 -10  10   1      163.93      171.62      8.62 o 
  -9  10   1       68.11       60.39      5.95 o 
  -8  10   1        2.30        1.20      4.40 o 
  -7  10   1      116.17      113.85      5.95 o 
  -6  10   1      132.40      138.29      6.13 o 
  -5  10   1      235.79      241.26      7.42 o 
  -4  10   1       91.66       94.08      4.53 o 
  -3  10   1        1.55        1.42      2.89 o 
  -2  10   1     1054.62     1042.08     22.93 o 
  -1  10   1        3.23        4.00      2.76 o 
   0  10   1       61.04       64.52      3.78 o 
   1  10   1      124.02      137.71      4.89 o 
   2  10   1      431.29      431.63     13.02 o 
   3  10   1      159.68      165.53      5.47 o 
   4  10   1      113.68      124.96      5.33 o 
   5  10   1       84.49       92.70      5.11 o 
   6  10   1        0.64       -9.38      9.38 o 
   7  10   1       59.51       72.57      5.64 o 
   8  10   1      268.99      269.39      9.07 o 
   9  10   1        6.19       10.13      4.75 o 
  10  10   1       22.49       22.31      5.64 o 
  11  10   1        8.79        7.33     10.00 o 
  12  10   1        2.12        1.96      6.18 o 
 -12  11   1       17.15        0.00     11.07 o 
 -11  11   1       98.32       76.52      7.55 o 
 -10  11   1      128.52      109.59      7.95 o 
  -9  11   1      317.66      287.61      9.91 o 
  -8  11   1       59.37       47.77      5.69 o 
  -7  11   1       46.06       54.17      5.20 o 
  -6  11   1       44.90       48.26      4.71 o 
  -5  11   1        0.05        6.04      6.58 o 
  -4  11   1        3.10        1.42      3.33 o 
  -3  11   1      907.45      878.50     22.97 o 
  -2  11   1        2.41        2.00      5.73 o 
  -1  11   1     2305.22     2215.08     33.95 o 
   0  11   1      286.82      303.83      8.84 o 
   1  11   1      590.20      593.65     16.18 o 
   2  11   1       10.60       12.31      3.02 o 
   3  11   1      651.29      761.45     21.51 o 
   4  11   1      362.29      395.41     11.87 o 
   5  11   1        5.28        2.53      4.00 o 
   6  11   1      108.64      106.39      6.00 o 
   7  11   1       79.59       75.28      6.27 o 
   8  11   1       88.26       99.54      6.31 o 
   9  11   1       33.06       29.64      6.00 o 
  10  11   1        5.89      -11.33     11.33 o 
  11  11   1       21.55       32.48      6.62 o 
 -12  12   1        1.22       -2.36     11.33 o 
 -11  12   1        4.45        8.58     11.51 o 
 -10  12   1       28.59       20.71      6.00 o 
  -9  12   1        1.19        5.38      9.07 o 
  -8  12   1      165.16      147.00      7.64 o 
  -7  12   1       40.45       33.55      5.47 o 
  -6  12   1       86.92       85.90      6.13 o 
  -5  12   1        3.66        4.71      8.09 o 
  -4  12   1      162.66      162.69      6.58 o 
  -3  12   1      258.63      261.48      7.82 o 
  -2  12   1       21.32       13.60      3.91 o 
  -1  12   1      138.45      142.87      5.51 o 
   0  12   1        0.25        4.49      3.38 o 
   1  12   1      955.21     1010.31     24.97 o 
   2  12   1       27.02       23.06      4.09 o 
   3  12   1      253.07      311.47     10.35 o 
   4  12   1      305.81      356.57     11.69 o 
   5  12   1      573.39      672.84     21.06 o 
   6  12   1      247.18      261.21      8.62 o 
   7  12   1        1.57        0.00      8.40 o 
   8  12   1        5.02        1.82      9.78 o 
   9  12   1       16.05       22.89      6.09 o 
  10  12   1        0.50        8.93      5.87 o 
  11  12   1       11.79       19.51      6.58 o 
 -11  13   1        1.42      -10.27     10.98 o 
 -10  13   1        1.45        6.31     11.47 o 
  -9  13   1       25.76       24.26      6.09 o 
  -8  13   1      138.49      137.89      7.38 o 
  -7  13   1      336.96      309.25      9.47 o 
  -6  13   1      275.26      253.25      8.84 o 
  -5  13   1       24.33       20.84      4.80 o 
  -4  13   1      219.45      214.28      7.47 o 
  -3  13   1        0.02        1.91      6.89 o 
  -2  13   1      452.23      443.81     13.11 o 
  -1  13   1      718.33      690.31     19.64 o 
   0  13   1       15.95       21.33      4.31 o 
   1  13   1        1.95        5.38      3.60 o 
   2  13   1      707.55      762.56     21.11 o 
   3  13   1       78.98       77.99      5.64 o 
   4  13   1        6.87        0.71      8.40 o 
   5  13   1       78.57       82.74      6.04 o 
   6  13   1      471.92      521.26     16.09 o 
   7  13   1        9.33        0.84     10.84 o 
   8  13   1        0.63       -5.60      9.47 o 
   9  13   1      101.59       90.65      7.73 o 
  10  13   1        0.11       -7.73     11.11 o 
  11  13   1       18.30       26.17      6.13 o 
 -11  14   1        6.05       13.24      5.64 o 
 -10  14   1        1.62        2.18      9.42 o 
  -9  14   1        0.29       -4.04     10.35 o 
  -8  14   1       15.19        5.64     11.02 o 
  -7  14   1       26.48        6.09      9.60 o 
  -6  14   1        0.02        9.55      4.18 o 
  -5  14   1       62.76       63.90      5.73 o 
  -4  14   1       40.74       42.53      4.98 o 
  -3  14   1      139.92      143.94      6.35 o 
  -2  14   1       20.31       17.02      4.31 o 
  -1  14   1      172.70      165.22      6.80 o 
   0  14   1       13.98       19.69      4.31 o 
   1  14   1      725.09      755.68     21.46 o 
   2  14   1      256.05      283.92      8.40 o 
   3  14   1      260.94      259.65      8.44 o 
   4  14   1       31.82       38.44      5.11 o 
   5  14   1       29.15       30.22      5.29 o 
   6  14   1      119.73      119.36      7.11 o 
   7  14   1       39.23       31.33      5.51 o 
   8  14   1        6.51        0.98      9.95 o 
   9  14   1        1.03        2.13     10.18 o 
  10  14   1        0.49       -9.20     12.80 o 
 -10  15   1        1.00       -3.47     11.42 o 
  -9  15   1       18.80       20.75      6.09 o 
  -8  15   1        2.38      -11.02     11.02 o 
  -7  15   1        8.37        9.55      5.42 o 
  -6  15   1       41.05       35.51      5.42 o 
  -5  15   1      192.54      196.46      8.27 o 
  -4  15   1      538.85      532.82     15.20 o 
  -3  15   1       18.12       12.13      4.98 o 
  -2  15   1       37.90       36.66      5.24 o 
  -1  15   1      394.40      385.73     11.33 o 
   0  15   1       28.25       21.82      4.80 o 
   1  15   1        0.00       -1.42      8.18 o 
   2  15   1      295.30      310.27     10.18 o 
   3  15   1        9.94       12.84      4.58 o 
   4  15   1      234.60      253.88      9.02 o 
   5  15   1      260.87      287.03      9.29 o 
   6  15   1        5.28        7.20      9.20 o 
   7  15   1      125.85      124.34      8.09 o 
   8  15   1        0.03        6.22      8.40 o 
   9  15   1        0.04        0.00      9.42 o 
  10  15   1        3.26      -12.00     12.93 o 
 -10  16   1       44.43       51.24      7.24 o 
  -9  16   1       28.78       25.95      6.49 o 
  -8  16   1       14.46        5.24     13.06 o 
  -7  16   1       57.54       49.15      6.62 o 
  -6  16   1       64.04       69.32      6.49 o 
  -5  16   1      219.41      216.68      8.71 o 
  -4  16   1       99.34       98.48      6.58 o 
  -3  16   1      108.52      114.61      6.67 o 
  -2  16   1      532.29      566.19     17.55 o 
  -1  16   1      130.83      122.16      6.80 o 
   0  16   1      122.56      122.34      6.89 o 
   1  16   1      200.42      195.84      8.00 o 
   2  16   1      687.70      683.11     19.69 o 
   3  16   1      175.90      182.24      8.00 o 
   4  16   1       43.08       36.00      6.00 o 
   5  16   1       75.95       76.48      6.40 o 
   6  16   1       32.41       41.06      5.82 o 
   7  16   1       15.52       19.64      6.27 o 
   8  16   1       24.21       32.93      5.78 o 
   9  16   1       57.20       64.92      7.73 o 
  -9  17   1        4.69        5.69      5.78 o 
  -8  17   1        8.37        1.87      5.82 o 
  -7  17   1        5.91        8.27     11.11 o 
  -6  17   1       64.03       57.19      6.40 o 
  -5  17   1       20.45        0.00     10.27 o 
  -4  17   1        5.72        4.49      9.55 o 
  -3  17   1       88.64       88.97      6.49 o 
  -2  17   1      349.08      324.85     10.04 o 
  -1  17   1      360.64      339.02     10.49 o 
   0  17   1      126.62      125.41      7.15 o 
   1  17   1       62.39       66.79      6.04 o 
   2  17   1        9.97       14.04      4.75 o 
   3  17   1       70.43       66.48      6.35 o 
   4  17   1        0.01       -3.69      9.15 o 
   5  17   1        0.57      -11.20     11.20 o 
   6  17   1       17.65        6.13     11.51 o 
   7  17   1       76.08       74.12      7.69 o 
   8  17   1        2.91       -5.78     11.73 o 
  -8  18   1       16.15        9.24     11.47 o 
  -7  18   1       45.43       39.68      6.40 o 
  -6  18   1       32.52       24.62      6.13 o 
  -5  18   1       24.38       11.91     12.40 o 
  -4  18   1      158.94      146.69      8.49 o 
  -3  18   1       35.56       45.24      5.91 o 
  -2  18   1        0.04        3.64      8.80 o 
  -1  18   1        3.93        9.29      4.84 o 
   0  18   1        1.61        9.55      4.13 o 
   1  18   1       18.06        5.42     10.80 o 
   2  18   1      156.96      154.29      8.62 o 
   3  18   1       98.82      101.72      7.87 o 
   4  18   1       61.84       54.57      7.02 o 
   5  18   1        1.95       -6.13      8.67 o 
   6  18   1        0.11       -1.07      9.42 o 
   7  18   1        0.29        7.95     10.84 o 
   8  18   1        0.16       -8.44     11.38 o 
  -7  19   1       42.83       45.73      6.93 o 
  -6  19   1       79.18       75.81      7.91 o 
  -5  19   1        8.08        9.29      5.87 o 
  -4  19   1       11.11       13.42      6.18 o 
  -3  19   1      122.64      120.87      8.13 o 
  -2  19   1       57.69       50.30      6.49 o 
  -1  19   1        0.26        0.98      9.38 o 
   0  19   1       11.00       19.91      5.51 o 
   1  19   1       55.30       58.35      6.62 o 
   2  19   1       34.13       30.93      6.04 o 
   3  19   1       13.95       15.60      5.60 o 
   4  19   1       39.12       30.75      6.40 o 
   5  19   1       19.19       21.46      5.91 o 
   6  19   1       11.06       16.62      6.04 o 
   7  19   1       13.76        8.22      6.13 o 
  -6  20   1        0.52       -8.40     11.29 o 
  -5  20   1       18.25       10.35     12.13 o 
  -4  20   1       11.28       14.62      5.60 o 
  -3  20   1        9.29        7.11      5.87 o 
  -2  20   1        2.01        2.13     10.84 o 
  -1  20   1       18.25       11.47      6.44 o 
   0  20   1       25.51        7.38     10.35 o 
   1  20   1        7.71        9.38      5.64 o 
   2  20   1       48.85       42.79      6.89 o 
   3  20   1       24.23       20.80      6.40 o 
   4  20   1        6.36        8.13      6.04 o 
   5  20   1       21.85       10.67     13.11 o 
   6  20   1        3.41        7.07      5.87 o 
  -5  21   1        0.54        6.13     11.15 o 
  -4  21   1        6.38        1.20     11.33 o 
  -3  21   1        0.19        5.78     10.18 o 
  -2  21   1       37.33       41.33      6.67 o 
  -1  21   1        4.29      -12.35     12.35 o 
   0  21   1        0.00        1.91      5.64 o 
   1  21   1       12.89        7.95     12.49 o 
   2  21   1        4.60        3.29      5.91 o 
   3  21   1       12.71        6.04      6.49 o 
   4  21   1       31.73       30.80      7.29 o 
  -3  22   1        1.18        0.00     10.04 o 
  -2  22   1        5.59       -2.44     12.84 o 
  -1  22   1       19.81       22.93      6.40 o 
   0  22   1       16.34       -2.40     12.31 o 
   1  22   1       21.07       21.69      6.18 o 
   2  22   1        0.23       -7.33     11.95 o 
 -14   0   2       29.95       34.88      5.91 o 
 -13   0   2       91.63       96.83      7.33 o 
 -12   0   2       31.11       26.00      5.55 o 
 -11   0   2       50.40       42.62      5.20 o 
 -10   0   2      416.84      438.47     13.02 o 
  -9   0   2      570.62      609.30     17.42 o 
  -8   0   2     3031.36     3305.96     44.79 o 
  -7   0   2      366.67      461.72     14.44 o 
  -6   0   2     3259.11     4024.66     41.37 o 
  -5   0   2      922.40      965.56     18.93 o 
  -4   0   2     1627.01     1717.90     22.62 o 
  -3   0   2      128.29      123.54      3.87 o 
  -2   0   2        0.82        6.31      2.22 o 
  -1   0   2     2187.88     2033.37     18.80 o 
   0   0   2    11278.43     9726.21     40.79 o 
   1   0   2     9664.47     8286.49     40.93 o 
   2   0   2    10539.46     9708.48     49.37 o 
   3   0   2     6011.04     5788.16     42.53 o 
   4   0   2      608.99      624.81     15.91 o 
   5   0   2      196.07      187.00      5.69 o 
   6   0   2        2.01        2.13      2.93 o 
   7   0   2      189.43      200.60      6.80 o 
   8   0   2       50.50       46.57      5.15 o 
   9   0   2      163.21      160.73      7.29 o 
  10   0   2      564.05      611.07     17.95 o 
  11   0   2       18.97        8.53     10.75 o 
  12   0   2      484.23      494.69     14.62 o 
  13   0   2       19.41       30.80      6.53 o 
 -14   1   2        7.10       -2.22     12.40 o 
 -13   1   2        2.21        1.02      8.89 o 
 -12   1   2       60.00       65.90      6.53 o 
 -11   1   2       25.04       17.51      4.44 o 
 -10   1   2       27.76       19.11      4.44 o 
  -9   1   2        8.26        4.35      7.95 o 
  -8   1   2        3.14       -1.07      6.49 o 
  -7   1   2       66.18       54.17      3.82 o 
  -6   1   2     1737.98     1879.13     28.71 o 
  -5   1   2        5.10       12.31      2.62 o 
  -4   1   2      135.08      162.69      4.62 o 
  -3   1   2     5813.65     5651.55     36.26 o 
  -2   1   2       48.11       47.59      2.62 o 
  -1   1   2      304.28      244.06      6.84 o 
   0   1   2     6917.00     6151.98     32.84 o 
   1   1   2    13972.06    12663.64     50.79 o 
   2   1   2    11937.59    11425.49     53.59 o 
   3   1   2     2597.93     2652.71     28.89 o 
   4   1   2      682.95      690.17     16.58 o 
   5   1   2      560.98      605.16     17.29 o 
   6   1   2       77.61       85.14      4.35 o 
   7   1   2      165.45      165.53      6.62 o 
   8   1   2       10.23       13.82      4.44 o 
   9   1   2      148.78      154.73      7.20 o 
  10   1   2       94.26      101.50      6.84 o 
  11   1   2      124.61      119.36      8.00 o 
  12   1   2        0.85        0.00     11.87 o 
  13   1   2       45.09       30.53      7.11 o 
 -14   2   2       15.84       21.73      5.42 o 
 -13   2   2      286.88      282.94     10.71 o 
 -12   2   2      139.05      112.38      7.87 o 
 -11   2   2       87.97       65.86      6.00 o 
 -10   2   2      888.88      876.24     24.17 o 
  -9   2   2      254.77      244.23      7.69 o 
  -8   2   2       64.95       67.41      4.49 o 
  -7   2   2       59.97       61.19      3.96 o 
  -6   2   2     3240.17     3486.33     38.75 o 
  -5   2   2     3954.54     4323.95     39.37 o 
  -4   2   2     1254.21     1304.09     20.18 o 
  -3   2   2       53.24       57.64      2.89 o 
  -2   2   2     2064.53     1894.68     19.86 o 
  -1   2   2      269.72      208.24      6.22 o 
   0   2   2     7057.71     6313.11     34.44 o 
   1   2   2    32867.29    32794.05    325.33 o 
   2   2   2     1422.10     1460.12     20.00 o 
   3   2   2     1455.38     1502.24     22.49 o 
   4   2   2        0.24       -1.69      2.67 o 
   5   2   2      289.45      339.60     10.00 o 
   6   2   2        7.68        8.27      3.24 o 
   7   2   2      343.16      368.53     11.64 o 
   8   2   2        4.85       11.60      3.96 o 
   9   2   2        7.33        8.31      9.42 o 
  10   2   2      246.00      268.41      9.47 o 
  11   2   2       14.20      -10.49     10.75 o 
  12   2   2       11.68        6.35      5.82 o 
  13   2   2       80.74       75.06      8.35 o 
 -14   3   2        7.86       -5.64     10.04 o 
 -13   3   2        3.69        5.11     10.22 o 
 -12   3   2       66.70       69.41      6.58 o 
 -11   3   2       18.47       14.35      4.75 o 
 -10   3   2       67.20       69.01      5.51 o 
  -9   3   2       92.87      100.12      5.42 o 
  -8   3   2        0.04        0.58      6.27 o 
  -7   3   2      107.66      131.23      4.98 o 
  -6   3   2      579.25      684.97     18.31 o 
  -5   3   2      512.84      525.22     15.20 o 
  -4   3   2     1876.38     1816.78     24.40 o 
  -3   3   2     3147.14     2942.54     28.40 o 
  -2   3   2     1428.51     1206.37     17.20 o 
  -1   3   2      888.50      769.90     13.33 o 
   0   3   2     2291.38     2099.05     21.51 o 
   1   3   2    37582.87    38436.58    369.64 o 
   2   3   2        0.30        2.18      4.93 o 
   3   3   2     3875.82     4147.58     37.37 o 
   4   3   2      742.49      807.31     18.84 o 
   5   3   2        8.85        2.71      3.02 o 
   6   3   2      174.66      179.00      5.82 o 
   7   3   2       66.62       73.32      5.11 o 
   8   3   2       33.68       38.17      4.84 o 
   9   3   2       50.52       48.88      5.55 o 
  10   3   2        0.08       -3.91      4.62 o 
  11   3   2        0.51       -2.89      9.60 o 
  12   3   2       12.47       21.42      5.64 o 
  13   3   2        0.14        7.47      5.69 o 
 -14   4   2        9.32        9.15      5.73 o 
 -13   4   2       10.60       14.13      5.20 o 
 -12   4   2        4.09       -3.16      4.98 o 
 -11   4   2       95.39       85.50      6.22 o 
 -10   4   2       52.38       45.06      4.93 o 
  -9   4   2       28.79       34.84      4.27 o 
  -8   4   2       89.40       97.41      5.33 o 
  -7   4   2       53.50       56.70      4.04 o 
  -6   4   2      260.39      296.58      8.53 o 
  -5   4   2      444.40      451.27     12.89 o 
  -4   4   2     3633.78     3498.20     34.57 o 
  -3   4   2     1699.39     1556.06     21.82 o 
  -2   4   2       77.35       66.84      3.02 o 
  -1   4   2      334.42      312.62      8.71 o 
   0   4   2     2551.45     2333.15     23.86 o 
   1   4   2    14023.14    13562.09     59.59 o 
   2   4   2     2100.81     2125.18     25.69 o 
   3   4   2       83.88      106.83      4.04 o 
   4   4   2     3406.88     3597.03     38.62 o 
   5   4   2      686.19      743.90     19.38 o 
   6   4   2      114.16      123.23      5.29 o 
   7   4   2      576.12      621.87     19.06 o 
   8   4   2       92.13      102.34      5.95 o 
   9   4   2      284.07      285.78      9.42 o 
  10   4   2       25.86       24.89      5.42 o 
  11   4   2        0.18        0.00     10.31 o 
  12   4   2        1.31      -11.95     11.95 o 
  13   4   2       81.02       98.16      8.40 o 
 -14   5   2       10.12       -6.98     11.38 o 
 -13   5   2       45.84       42.57      6.84 o 
 -12   5   2      459.44      424.70     13.55 o 
 -11   5   2       31.42       25.77      5.15 o 
 -10   5   2        5.39       -4.53      9.82 o 
  -9   5   2        1.55        6.04      7.64 o 
  -8   5   2        4.17        3.56      6.84 o 
  -7   5   2        0.19       -3.69      6.75 o 
  -6   5   2       35.31       37.95      3.69 o 
  -5   5   2        0.54        2.44      5.24 o 
  -4   5   2      585.08      567.79     15.60 o 
  -3   5   2      251.55      242.95      7.69 o 
  -2   5   2      272.25      277.83      8.27 o 
  -1   5   2     1828.67     1635.07     21.64 o 
   0   5   2     2963.71     2658.44     27.42 o 
   1   5   2      385.51      390.39     10.62 o 
   2   5   2       23.67       14.75      2.80 o 
   3   5   2     3155.02     3437.14     36.53 o 
   4   5   2      672.75      773.94     19.02 o 
   5   5   2       33.17       34.53      3.64 o 
   6   5   2      185.62      179.22      6.09 o 
   7   5   2        7.23        5.55      3.82 o 
   8   5   2        5.39       -4.27      9.51 o 
   9   5   2       29.50       29.77      5.33 o 
  10   5   2      388.07      442.56     12.84 o 
  11   5   2        2.77       -2.98     11.29 o 
  12   5   2       52.50       67.95      7.60 o 
 -14   6   2      129.67      128.78      9.07 o 
 -13   6   2       36.44       34.48      6.53 o 
 -12   6   2        1.82       10.49      5.38 o 
 -11   6   2      209.50      181.58      8.35 o 
 -10   6   2      523.99      520.86     16.26 o 
  -9   6   2      364.35      356.17     10.80 o 
  -8   6   2        6.80        2.49      7.64 o 
  -7   6   2      153.10      157.00      5.82 o 
  -6   6   2      271.44      262.99      7.78 o 
  -5   6   2     2454.19     2443.85     33.46 o 
  -4   6   2     3791.44     3747.05     38.53 o 
  -3   6   2      361.05      358.53     11.07 o 
  -2   6   2      893.15      814.82     16.89 o 
  -1   6   2     1882.75     1764.61     23.64 o 
   0   6   2     1867.43     1720.44     23.64 o 
   1   6   2     1962.96     1920.05     25.55 o 
   2   6   2     1537.19     1632.40     24.93 o 
   3   6   2       14.06        9.38      3.02 o 
   4   6   2        3.00        5.33      2.89 o 
   5   6   2       78.80       85.23      4.58 o 
   6   6   2       22.49       17.51      4.13 o 
   7   6   2      383.62      385.02     12.22 o 
   8   6   2        0.31       -5.78      8.40 o 
   9   6   2        2.17        5.64      8.18 o 
  10   6   2      234.22      250.19      9.82 o 
  11   6   2        2.44       -9.02     11.11 o 
  12   6   2        0.91       -3.33     11.02 o 
 -13   7   2       16.35       -6.67     13.60 o 
 -12   7   2       39.14       40.17      5.51 o 
 -11   7   2        8.24        9.91      4.84 o 
 -10   7   2      294.59      253.12      9.15 o 
  -9   7   2      143.62      149.62      7.29 o 
  -8   7   2       28.30       34.88      4.53 o 
  -7   7   2       59.48       66.70      4.84 o 
  -6   7   2        0.04        3.64      6.00 o 
  -5   7   2       87.52       91.50      4.40 o 
  -4   7   2      852.04      873.48     20.22 o 
  -3   7   2      321.44      303.91      9.78 o 
  -2   7   2      606.84      597.65     15.38 o 
  -1   7   2      318.57      310.05      9.38 o 
   0   7   2      150.45      130.83      4.22 o 
   1   7   2      279.23      232.72      7.07 o 
   2   7   2      831.33      842.42     18.75 o 
   3   7   2      426.95      498.42     14.22 o 
   4   7   2      622.70      599.83     16.31 o 
   5   7   2     1110.99     1147.14     26.26 o 
   6   7   2      319.53      345.95     10.53 o 
   7   7   2       25.75       35.91      4.44 o 
   8   7   2      534.09      520.06     15.06 o 
   9   7   2        9.06        2.44      5.07 o 
  10   7   2      174.14      185.04      8.49 o 
  11   7   2       12.44       13.46      5.95 o 
  12   7   2        2.34        2.27     10.84 o 
 -13   8   2        3.11      -12.44     12.44 o 
 -12   8   2       30.24       37.73      6.27 o 
 -11   8   2       45.36       25.33      6.35 o 
 -10   8   2       22.15       15.29      5.64 o 
  -9   8   2      572.27      569.79     16.75 o 
  -8   8   2      221.46      188.42      7.47 o 
  -7   8   2      294.73      278.23      8.13 o 
  -6   8   2      291.76      304.58      9.15 o 
  -5   8   2      480.92      393.90     11.60 o 
  -4   8   2     2054.17     2071.28     31.46 o 
  -3   8   2      921.16      871.39     19.95 o 
  -2   8   2      613.85      586.94     16.53 o 
  -1   8   2      699.50      703.64     17.29 o 
   0   8   2       15.19       21.73      2.67 o 
   1   8   2       25.60       34.17      3.24 o 
   2   8   2     3124.92     3529.35     39.86 o 
   3   8   2     1199.39     1296.80     25.77 o 
   4   8   2     2096.75     2332.04     35.64 o 
   5   8   2      660.80      727.41     19.55 o 
   6   8   2      138.22      129.05      6.18 o 
   7   8   2        0.26       -4.89      8.89 o 
   8   8   2      260.99      252.46      8.89 o 
   9   8   2       32.00       41.82      5.47 o 
  10   8   2       94.69      111.45      7.64 o 
  11   8   2       20.85       23.77      6.44 o 
  12   8   2        4.35      -12.58     12.58 o 
 -13   9   2       23.87       23.06      6.22 o 
 -12   9   2       19.52       20.40      5.64 o 
 -11   9   2       89.72       67.50      7.33 o 
 -10   9   2       75.88       76.03      6.00 o 
  -9   9   2      163.96      138.56      7.47 o 
  -8   9   2      108.98       98.25      6.27 o 
  -7   9   2      624.06      634.89     18.35 o 
  -6   9   2        0.12       -7.64      7.64 o 
  -5   9   2        3.19        4.80      6.31 o 
  -4   9   2       50.29       63.06      3.91 o 
  -3   9   2       92.04       96.74      4.49 o 
  -2   9   2      744.93      765.90     19.33 o 
  -1   9   2      120.08      131.05      4.58 o 
   0   9   2     1098.81     1085.72     22.75 o 
   1   9   2     1265.04     1313.11     24.84 o 
   2   9   2     1107.13     1275.38     25.29 o 
   3   9   2      795.29      915.52     22.44 o 
   4   9   2       28.91       39.37      4.04 o 
   5   9   2       20.88       30.93      4.27 o 
   6   9   2      111.44      109.19      6.31 o 
   7   9   2       44.94       41.55      5.55 o 
   8   9   2      445.92      457.14     13.91 o 
   9   9   2       80.44       69.95      6.53 o 
  10   9   2       14.22        9.82      6.00 o 
  11   9   2       13.67        1.07     13.29 o 
  12   9   2       22.25       17.64      6.89 o 
 -13  10   2        0.03       -0.36      6.09 o 
 -12  10   2       13.00       24.13      5.78 o 
 -11  10   2        7.48      -12.22     12.22 o 
 -10  10   2       31.19       32.31      5.20 o 
  -9  10   2      259.41      254.77      8.93 o 
  -8  10   2       37.20       27.77      5.42 o 
  -7  10   2      153.97      154.82      6.75 o 
  -6  10   2      835.71      872.99     24.84 o 
  -5  10   2      148.84      138.65      5.87 o 
  -4  10   2      173.03      152.74      5.55 o 
  -3  10   2      481.70      478.96     13.91 o 
  -2  10   2        0.08       -5.69      5.69 o 
  -1  10   2        0.09       -4.67      5.87 o 
   0  10   2     1424.11     1426.88     27.02 o 
   1  10   2        7.94        6.62      2.98 o 
   2  10   2      219.84      219.88      7.07 o 
   3  10   2       63.36       63.81      4.44 o 
   4  10   2       45.65       52.39      4.80 o 
   5  10   2      235.29      257.12      8.00 o 
   6  10   2       68.70       74.08      5.60 o 
   7  10   2        0.04      -10.67     10.67 o 
   8  10   2      171.80      165.98      7.78 o 
   9  10   2      136.96      132.03      7.95 o 
  10  10   2       84.24       72.48      7.55 o 
  11  10   2        4.72        1.11     10.49 o 
 -12  11   2        3.39      -12.13     12.13 o 
 -11  11   2       20.23       15.42      5.91 o 
 -10  11   2        3.90        6.53     10.98 o 
  -9  11   2      222.02      202.20      8.62 o 
  -8  11   2      246.06      223.75      8.58 o 
  -7  11   2       31.34       33.95      5.02 o 
  -6  11   2      280.83      269.96      8.27 o 
  -5  11   2      126.00      115.94      6.00 o 
  -4  11   2       78.78       74.66      4.89 o 
  -3  11   2       61.92       57.99      4.27 o 
  -2  11   2      109.45      111.85      4.89 o 
  -1  11   2       20.66       11.78      3.20 o 
   0  11   2      470.10      498.60     15.20 o 
   1  11   2       38.38       41.73      4.00 o 
   2  11   2        4.27        5.47      6.35 o 
   3  11   2      254.04      278.10      8.62 o 
   4  11   2       63.64       71.81      4.98 o 
   5  11   2        0.02       -8.71      8.71 o 
   6  11   2      569.66      574.10     16.93 o 
   7  11   2      165.52      189.57      7.42 o 
   8  11   2      151.83      157.89      7.73 o 
   9  11   2        3.53      -10.62     10.62 o 
  10  11   2        0.53        2.67      5.33 o 
  11  11   2       12.59       12.31      5.47 o 
 -12  12   2        7.45       10.35     11.47 o 
 -11  12   2       65.45       64.66      7.15 o 
 -10  12   2        3.23        4.44      5.33 o 
  -9  12   2        8.24        7.15      9.38 o 
  -8  12   2      616.34      550.33     16.98 o 
  -7  12   2        0.13        4.53      9.11 o 
  -6  12   2      269.10      256.68      8.44 o 
  -5  12   2       35.19       31.91      4.80 o 
  -4  12   2      138.35      140.78      6.44 o 
  -3  12   2        8.71        5.51      7.55 o 
  -2  12   2       88.39       77.59      5.24 o 
  -1  12   2       99.64       98.83      5.15 o 
   0  12   2      246.37      244.72      7.42 o 
   1  12   2      253.05      265.43      8.27 o 
   2  12   2      129.36      127.94      6.04 o 
   3  12   2        9.91        8.53      4.40 o 
   4  12   2      479.89      514.55     15.02 o 
   5  12   2      166.10      170.64      7.38 o 
   6  12   2        9.48        8.09      9.24 o 
   7  12   2      259.72      270.67      9.64 o 
   8  12   2        0.10      -10.44     10.44 o 
   9  12   2       25.23       24.93      6.49 o 
  10  12   2       48.19       48.17      7.33 o 
  11  12   2        0.26       12.00      5.55 o 
 -11  13   2        0.15      -10.09     10.09 o 
 -10  13   2        1.74        2.09     11.20 o 
  -9  13   2       82.20       79.46      6.75 o 
  -8  13   2        6.62       -2.67     10.09 o 
  -7  13   2      285.93      265.52      9.42 o 
  -6  13   2      192.94      167.31      7.64 o 
  -5  13   2       12.77        6.71      4.44 o 
  -4  13   2       34.38       49.68      4.80 o 
  -3  13   2      233.29      229.84      7.82 o 
  -2  13   2      217.69      219.88      7.38 o 
  -1  13   2      154.01      152.56      6.40 o 
   0  13   2       18.00       16.22      4.09 o 
   1  13   2       79.61       83.59      5.33 o 
   2  13   2       12.92       13.91      4.71 o 
   3  13   2      317.45      347.46      9.91 o 
   4  13   2      153.97      162.33      7.20 o 
   5  13   2      354.93      383.19     10.98 o 
   6  13   2       56.35       49.15      5.82 o 
   7  13   2       34.70       36.57      5.42 o 
   8  13   2       21.09       29.77      5.91 o 
   9  13   2       75.69       79.81      7.64 o 
  10  13   2       10.53       12.75      5.82 o 
 -11  14   2       67.88       62.44      7.69 o 
 -10  14   2        8.42        5.42      9.55 o 
  -9  14   2       40.64       30.22      6.18 o 
  -8  14   2       90.67       88.21      7.33 o 
  -7  14   2      223.33      193.31      8.58 o 
  -6  14   2        2.27       -5.73      9.15 o 
  -5  14   2      196.25      206.24      8.18 o 
  -4  14   2      156.66      135.40      7.11 o 
  -3  14   2       19.86       19.60      4.44 o 
  -2  14   2       47.25       48.70      5.24 o 
  -1  14   2       13.12        5.47      8.58 o 
   0  14   2       33.51       30.75      4.84 o 
   1  14   2      345.46      348.66     10.80 o 
   2  14   2      133.79      146.78      6.58 o 
   3  14   2      179.81      192.95      7.64 o 
   4  14   2      362.89      381.68     11.87 o 
   5  14   2        5.34       -7.47      9.20 o 
   6  14   2      106.19      127.23      7.38 o 
   7  14   2        0.74        8.18      4.89 o 
   8  14   2        0.03       -7.20     11.20 o 
   9  14   2        4.74       -8.89     12.04 o 
  10  14   2        0.98        1.20     10.27 o 
 -10  15   2        0.04       -2.27     10.71 o 
  -9  15   2      153.43      151.54      9.15 o 
  -8  15   2        2.46       10.75      5.02 o 
  -7  15   2       80.78       79.99      7.24 o 
  -6  15   2      115.62      113.81      7.15 o 
  -5  15   2        4.32        4.98      8.84 o 
  -4  15   2       71.65       66.26      5.82 o 
  -3  15   2       37.14       30.17      5.11 o 
  -2  15   2      392.67      382.84     11.02 o 
  -1  15   2      525.52      528.95     15.51 o 
   0  15   2      182.44      187.84      7.33 o 
   1  15   2      281.15      291.74      9.24 o 
   2  15   2       75.70       79.68      6.00 o 
   3  15   2      115.97      134.43      7.02 o 
   4  15   2       29.83       28.31      5.55 o 
   5  15   2       40.54       35.82      5.15 o 
   6  15   2        2.00      -10.27     10.27 o 
   7  15   2        6.48        3.02     10.00 o 
   8  15   2       43.02       52.44      6.67 o 
   9  15   2        7.21        3.47      9.64 o 
 -10  16   2        1.05      -12.84     12.84 o 
  -9  16   2       23.94       27.73      6.62 o 
  -8  16   2       55.47       51.06      6.75 o 
  -7  16   2       40.43       44.35      6.40 o 
  -6  16   2      240.67      232.37      9.69 o 
  -5  16   2       58.74       48.13      5.47 o 
  -4  16   2      275.97      276.41      9.29 o 
  -3  16   2        0.77       -2.49      8.67 o 
  -2  16   2        0.64        2.13      4.31 o 
  -1  16   2      168.15      160.91      7.60 o 
   0  16   2      153.05      168.51      7.73 o 
   1  16   2        0.56        0.80      8.00 o 
   2  16   2        2.99       -7.47      9.42 o 
   3  16   2        8.46        8.98      4.93 o 
   4  16   2        4.14        3.38      4.67 o 
   5  16   2       18.69        1.91     10.49 o 
   6  16   2       25.55       27.55      5.95 o 
   7  16   2        9.48       21.73      5.29 o 
   8  16   2        5.35       -9.15     11.42 o 
  -9  17   2       22.17        1.16     12.13 o 
  -8  17   2        0.22       -4.35      9.78 o 
  -7  17   2       18.72        6.18     11.02 o 
  -6  17   2        0.74        6.18      5.55 o 
  -5  17   2      104.55       93.68      8.00 o 
  -4  17   2       70.48       86.61      6.62 o 
  -3  17   2      115.57      106.03      6.98 o 
  -2  17   2        5.75        7.78      9.38 o 
  -1  17   2       44.18       39.86      5.73 o 
   0  17   2        0.39        6.89      8.27 o 
   1  17   2       24.97       31.86      5.11 o 
   2  17   2       14.39        4.44     10.22 o 
   3  17   2      280.07      283.61      9.60 o 
   4  17   2       85.91       86.97      7.24 o 
   5  17   2        0.46        2.00      9.33 o 
   6  17   2       97.79       93.01      8.44 o 
   7  17   2        0.03        3.38     10.89 o 
   8  17   2        8.13        2.40     10.75 o 
  -8  18   2        0.89        3.47     12.18 o 
  -7  18   2       28.33       24.66      6.09 o 
  -6  18   2        1.33        8.31      9.33 o 
  -5  18   2        0.14       -0.27      5.15 o 
  -4  18   2       72.09       87.28      7.38 o 
  -3  18   2       10.42        6.58     10.04 o 
  -2  18   2      103.40       98.16      7.51 o 
  -1  18   2      237.21      241.48      9.15 o 
   0  18   2       81.20       63.24      6.40 o 
   1  18   2      172.18      170.15      8.67 o 
   2  18   2      324.73      352.22     11.33 o 
   3  18   2        0.59        2.93      8.44 o 
   4  18   2        6.88      -10.84     10.84 o 
   5  18   2       36.58       43.91      6.22 o 
   6  18   2       13.07        4.44      9.73 o 
   7  18   2       30.94       25.60      6.89 o 
  -7  19   2        4.32        8.31     10.53 o 
  -6  19   2       18.88       18.44      6.44 o 
  -5  19   2        6.34        2.18      5.95 o 
  -4  19   2       29.43       33.68      6.27 o 
  -3  19   2      486.43      526.64     16.53 o 
  -2  19   2       47.85       50.79      7.07 o 
  -1  19   2       53.51       54.44      7.15 o 
   0  19   2       16.91       22.09      6.13 o 
   1  19   2        8.68        6.93      9.78 o 
   2  19   2      112.01      113.63      8.13 o 
   3  19   2        1.39        0.00     10.49 o 
   4  19   2       60.89       56.97      7.11 o 
   5  19   2        8.53        6.75     10.31 o 
   6  19   2        6.49        5.91     12.18 o 
  -6  20   2       13.20        6.00     11.33 o 
  -5  20   2       49.63       36.40      6.80 o 
  -4  20   2        8.18       10.09     13.06 o 
  -3  20   2       67.70       56.13      7.24 o 
  -2  20   2      204.75      222.28     10.04 o 
  -1  20   2       69.80       77.59      7.20 o 
   0  20   2       22.20       19.02      6.27 o 
   1  20   2        0.71        5.42     10.22 o 
   2  20   2       14.20       19.29      5.73 o 
   3  20   2        0.29       -6.80     10.04 o 
   4  20   2        2.60        0.00     11.51 o 
   5  20   2       20.58       20.22      6.98 o 
  -5  21   2        6.17        3.69     12.27 o 
  -4  21   2        1.16       -9.55     11.60 o 
  -3  21   2       22.14       22.09      6.98 o 
  -2  21   2       12.47       15.15      6.13 o 
  -1  21   2        1.73       -4.58     11.69 o 
   0  21   2        0.01        1.16     10.58 o 
   1  21   2       18.36       30.80      6.27 o 
   2  21   2       28.96       33.02      6.53 o 
   3  21   2       52.10       56.26      7.20 o 
  -2  22   2        3.70       -2.44     13.02 o 
  -1  22   2       97.14      123.67      9.11 o 
   0  22   2        0.74       -3.64     10.98 o 
   1  22   2        0.45       -9.82     12.27 o 
 -14   1   3        0.07       -6.62     10.13 o 
 -13   1   3       44.97       47.33      6.13 o 
 -12   1   3       32.04       28.17      5.73 o 
 -11   1   3      225.42      245.92      8.53 o 
 -10   1   3       99.95      115.76      6.04 o 
  -9   1   3        6.01        7.24      3.82 o 
  -8   1   3      205.52      212.86      6.49 o 
  -7   1   3      643.62      711.50     20.31 o 
  -6   1   3      801.58      939.65     21.02 o 
  -5   1   3      179.77      203.97      5.87 o 
  -4   1   3      722.23      699.82     15.91 o 
  -3   1   3       90.50       91.59      3.47 o 
  -2   1   3       27.59       30.84      2.62 o 
  -1   1   3        0.83       -0.49      5.02 o 
   0   1   3       36.88       34.88      2.71 o 
   1   1   3       74.76       66.08      3.33 o 
   2   1   3        1.55       -1.96      4.80 o 
   3   1   3     1213.20     1186.55     21.86 o 
   4   1   3      846.31      851.13     20.22 o 
   5   1   3      258.16      266.76      7.95 o 
   6   1   3       39.74       39.99      4.40 o 
   7   1   3        3.44       -8.58      8.58 o 
   8   1   3      188.14      179.53      7.47 o 
   9   1   3        2.69       -8.75      8.75 o 
  10   1   3       29.81       28.75      5.69 o 
  11   1   3       65.33       67.77      7.20 o 
  12   1   3        1.67        2.27     12.18 o 
 -14   2   3        0.13        6.67      8.62 o 
 -13   2   3       25.45       23.77      5.87 o 
 -12   2   3      255.71      229.57      9.64 o 
 -11   2   3       94.21       95.05      6.04 o 
 -10   2   3      302.95      318.67      9.73 o 
  -9   2   3        1.08        5.73      7.42 o 
  -8   2   3       93.72       84.97      4.80 o 
  -7   2   3       82.26       91.14      4.49 o 
  -6   2   3       60.18       86.12      4.13 o 
  -5   2   3     1223.43     1365.91     23.82 o 
  -4   2   3      572.56      567.88     14.66 o 
  -3   2   3      439.90      412.43     12.04 o 
  -2   2   3      875.16      852.46     15.69 o 
  -1   2   3     2073.47     1879.66     22.40 o 
   0   2   3       95.27       88.70      3.42 o 
   1   2   3      211.55      189.97      6.04 o 
   2   2   3       50.31       49.86      3.16 o 
   3   2   3      332.47      296.45      8.58 o 
   4   2   3     2128.65     2210.06     32.35 o 
   5   2   3      280.85      317.38      9.42 o 
   6   2   3      219.38      237.17      7.47 o 
   7   2   3       64.51       71.15      5.07 o 
   8   2   3        4.03        7.33      8.35 o 
   9   2   3       56.57       55.95      5.73 o 
  10   2   3       58.08       58.04      6.84 o 
  11   2   3        0.27        5.11      9.95 o 
  12   2   3       37.95       37.86      6.98 o 
 -14   3   3        3.55        4.49     10.53 o 
 -13   3   3      206.07      176.11      9.33 o 
 -12   3   3      301.10      309.65     10.44 o 
 -11   3   3        2.54        2.40      4.35 o 
 -10   3   3       41.54       30.00      5.11 o 
  -9   3   3       41.92       27.37      5.02 o 
  -8   3   3       19.87       -4.67      8.53 o 
  -7   3   3       23.62       22.17      3.51 o 
  -6   3   3     1017.50     1180.95     24.22 o 
  -5   3   3       11.87       12.66      2.80 o 
  -4   3   3      961.61     1022.66     20.00 o 
  -3   3   3      173.49      159.71      4.31 o 
  -2   3   3      402.04      412.66     11.82 o 
  -1   3   3     2494.18     2269.16     25.77 o 
   0   3   3      543.62      508.95     12.89 o 
   1   3   3      832.68      836.51     17.06 o 
   2   3   3        0.44        1.11      2.53 o 
   3   3   3     1263.31     1386.93     24.17 o 
   4   3   3      904.67      961.38     22.00 o 
   5   3   3      200.83      216.64      6.35 o 
   6   3   3        0.01       -7.55      7.55 o 
   7   3   3        5.24        7.91      8.27 o 
   8   3   3       76.29       80.03      6.04 o 
   9   3   3       47.26       48.39      5.55 o 
  10   3   3       85.10       84.61      7.20 o 
  11   3   3       15.35       20.35      5.38 o 
  12   3   3      411.09      420.21     13.91 o 
 -14   4   3        3.77       -4.53     11.55 o 
 -13   4   3        0.05       -0.31      5.11 o 
 -12   4   3       38.96       37.24      6.13 o 
 -11   4   3      140.37      137.27      7.38 o 
 -10   4   3      263.93      268.05      9.02 o 
  -9   4   3       31.86       35.68      4.58 o 
  -8   4   3       29.08       27.42      4.04 o 
  -7   4   3        0.04       -6.22      6.49 o 
  -6   4   3       61.54       60.08      3.78 o 
  -5   4   3      114.38      112.07      4.40 o 
  -4   4   3      366.25      360.93     11.38 o 
  -3   4   3        9.44        3.56      4.71 o 
  -2   4   3       52.02       46.57      3.16 o 
  -1   4   3       17.84        2.67      5.33 o 
   0   4   3       18.86       17.64      2.76 o 
   1   4   3      540.58      518.95     14.00 o 
   2   4   3      859.42      894.06     18.84 o 
   3   4   3      650.30      686.09     18.18 o 
   4   4   3     2985.32     3241.03     39.68 o 
   5   4   3      548.66      581.34     16.80 o 
   6   4   3      295.88      307.74      8.80 o 
   7   4   3        4.79        5.15      4.35 o 
   8   4   3        7.29        3.73      8.75 o 
   9   4   3       26.10        5.87     10.67 o 
  10   4   3      137.60      135.18      8.09 o 
  11   4   3       10.75       10.31     12.53 o 
  12   4   3       27.43       35.86      6.84 o 
 -14   5   3        0.00       -9.87      9.87 o 
 -13   5   3        0.30        1.07      9.95 o 
 -12   5   3       23.42       19.69      5.33 o 
 -11   5   3        5.42       -2.53      8.93 o 
 -10   5   3      119.08      109.36      6.62 o 
  -9   5   3      632.51      669.95     21.02 o 
  -8   5   3       10.52        8.27      4.00 o 
  -7   5   3      544.25      545.75     17.02 o 
  -6   5   3       21.05       15.15      3.20 o 
  -5   5   3     3812.09     3892.50     42.53 o 
  -4   5   3     1276.40     1321.47     23.64 o 
  -3   5   3     1377.35     1425.23     23.42 o 
  -2   5   3      261.19      260.41      7.51 o 
  -1   5   3     1186.52     1098.12     19.64 o 
   0   5   3       28.19       27.91      2.84 o 
   1   5   3        0.33       -5.29      5.29 o 
   2   5   3     2765.22     2951.29     34.66 o 
   3   5   3      524.00      605.74     17.64 o 
   4   5   3      560.77      501.40     14.18 o 
   5   5   3      141.08      145.67      5.82 o 
   6   5   3       83.33       90.03      5.47 o 
   7   5   3        1.59       -2.76      9.02 o 
   8   5   3      318.88      337.55      9.51 o 
   9   5   3      150.77      158.42      7.51 o 
  10   5   3       10.24        8.62      9.24 o 
  11   5   3       11.18       11.51      5.82 o 
  12   5   3        0.76        0.00     10.98 o 
 -14   6   3        6.55        3.51     10.58 o 
 -13   6   3      264.24      257.30     10.71 o 
 -12   6   3        7.13      -11.24     11.24 o 
 -11   6   3      318.60      289.07      9.95 o 
 -10   6   3       54.67       57.99      5.78 o 
  -9   6   3        0.75       -1.42      8.53 o 
  -8   6   3       12.69       10.58      4.22 o 
  -7   6   3     1089.22     1078.66     26.04 o 
  -6   6   3      225.02      179.62      5.73 o 
  -5   6   3       24.33       21.51      3.38 o 
  -4   6   3      609.40      638.05     16.93 o 
  -3   6   3        3.41        5.51      2.76 o 
  -2   6   3       14.95       19.82      2.80 o 
  -1   6   3      313.93      279.70      8.53 o 
   0   6   3        6.01       16.89      2.80 o 
   1   6   3     2257.99     2227.70     29.77 o 
   2   6   3      207.34      219.57      6.49 o 
   3   6   3     5583.42     5907.16     52.79 o 
   4   6   3     1507.23     1522.42     29.02 o 
   5   6   3       46.58       72.75      4.89 o 
   6   6   3      192.23      204.55      7.15 o 
   7   6   3      303.89      299.56      8.93 o 
   8   6   3        8.11       -5.47     10.13 o 
   9   6   3        8.93        1.73      9.87 o 
  10   6   3      123.32      126.69      7.91 o 
  11   6   3        6.03        3.38      5.95 o 
  12   6   3       71.95       65.99      8.18 o 
 -13   7   3       45.18       55.95      7.11 o 
 -12   7   3      115.95      105.23      7.78 o 
 -11   7   3       59.05       45.28      6.22 o 
 -10   7   3       26.58       31.73      5.38 o 
  -9   7   3       17.71       21.11      4.67 o 
  -8   7   3      229.51      257.48      8.31 o 
  -7   7   3       13.45       16.80      3.91 o 
  -6   7   3       70.26       78.35      4.49 o 
  -5   7   3        0.99        2.44      5.87 o 
  -4   7   3      505.29      525.22     15.24 o 
  -3   7   3        7.93       11.47      2.89 o 
  -2   7   3     5566.71     5425.72     47.28 o 
  -1   7   3     1376.62     1333.55     23.64 o 
   0   7   3       77.05       77.86      3.87 o 
   1   7   3      527.10      519.40     14.22 o 
   2   7   3     1296.38     1382.84     25.95 o 
   3   7   3     2794.89     2821.00     38.44 o 
   4   7   3     1344.17     1400.03     28.80 o 
   5   7   3      328.71      334.76     10.13 o 
   6   7   3       74.04       74.08      5.29 o 
   7   7   3      282.30      294.80      9.15 o 
   8   7   3      262.59      262.50      9.07 o 
   9   7   3        8.92        8.09      9.47 o 
  10   7   3        0.04       -0.98      9.64 o 
  11   7   3       76.47       75.50      7.78 o 
 -13   8   3       21.80       28.13      6.58 o 
 -12   8   3       12.16       15.29      5.29 o 
 -11   8   3      116.22      117.05      8.13 o 
 -10   8   3      114.08      132.07      7.24 o 
  -9   8   3       47.31       45.46      5.91 o 
  -8   8   3      333.28      303.74      9.15 o 
  -7   8   3       42.05       42.79      4.53 o 
  -6   8   3      126.17      125.41      5.69 o 
  -5   8   3       77.17       88.25      4.62 o 
  -4   8   3     1214.02     1141.85     24.66 o 
  -3   8   3        2.68        4.53      2.71 o 
  -2   8   3      265.20      270.54      8.22 o 
  -1   8   3       33.08       32.00      3.20 o 
   0   8   3     1022.36     1042.62     22.49 o 
   1   8   3      302.10      277.30      8.44 o 
   2   8   3     1017.32     1095.19     24.13 o 
   3   8   3      227.93      242.41      7.24 o 
   4   8   3      307.22      294.27      8.67 o 
   5   8   3        5.35        0.62      8.71 o 
   6   8   3      259.31      260.59      8.18 o 
   7   8   3      118.29      122.43      6.80 o 
   8   8   3        1.07       -6.71      8.89 o 
   9   8   3       84.52       81.41      7.07 o 
  10   8   3        7.13       -1.02     12.44 o 
  11   8   3       23.37       22.40      6.00 o 
 -13   9   3       21.11       -1.16     13.73 o 
 -12   9   3        0.95       -3.16      9.42 o 
 -11   9   3      152.88      142.96      8.58 o 
 -10   9   3        9.49       10.18      4.98 o 
  -9   9   3     1361.91     1323.96     35.24 o 
  -8   9   3      344.07      311.91      9.55 o 
  -7   9   3       15.23       12.27      4.44 o 
  -6   9   3        3.89       -3.60      7.51 o 
  -5   9   3        3.78       -1.69      7.51 o 
  -4   9   3     1998.20     2053.41     34.04 o 
  -3   9   3        0.24        4.04      2.89 o 
  -2   9   3      227.18      254.99      8.18 o 
  -1   9   3       52.45       56.48      3.69 o 
   0   9   3       25.80       27.37      3.20 o 
   1   9   3     1035.93     1123.89     24.53 o 
   2   9   3        4.77        8.80      3.33 o 
   3   9   3     1877.32     1951.03     34.35 o 
   4   9   3       73.44       75.32      5.11 o 
   5   9   3       42.28       61.01      5.24 o 
   6   9   3      222.37      233.79      8.13 o 
   7   9   3      334.70      348.84     10.75 o 
   8   9   3      182.61      181.53      8.00 o 
   9   9   3        0.34       -6.67     10.67 o 
  10   9   3      103.13      122.78      8.18 o 
  11   9   3        0.98        1.16     12.00 o 
 -13  10   3       20.58        7.11     14.18 o 
 -12  10   3        1.03        0.00     10.58 o 
 -11  10   3       78.52       58.44      7.29 o 
 -10  10   3       19.35       -2.71     10.49 o 
  -9  10   3       69.51       78.35      6.53 o 
  -8  10   3      199.01      179.26      7.91 o 
  -7  10   3        0.12       -2.76      8.31 o 
  -6  10   3       63.52       54.79      5.24 o 
  -5  10   3      151.49      157.58      6.09 o 
  -4  10   3      315.58      312.49      9.29 o 
  -3  10   3       34.62       25.77      3.87 o 
  -2  10   3        8.02       10.35      3.11 o 
  -1  10   3       27.86       20.80      3.42 o 
   0  10   3      114.59      120.74      4.80 o 
   1  10   3      227.65      233.04      7.11 o 
   2  10   3        8.84       13.78      3.42 o 
   3  10   3        9.24        6.18      3.82 o 
   4  10   3      126.75      142.25      6.35 o 
   5  10   3      532.75      540.99     16.35 o 
   6  10   3       42.28       33.02      5.33 o 
   7  10   3      113.92      117.27      7.20 o 
   8  10   3       20.76        8.00      9.87 o 
   9  10   3       14.64        5.87     10.40 o 
  10  10   3        0.43        9.15      5.64 o 
  11  10   3        2.71        8.18     11.47 o 
 -12  11   3       35.01       11.11     12.40 o 
 -11  11   3      143.27      141.05      8.58 o 
 -10  11   3        7.01        9.38      9.64 o 
  -9  11   3      247.56      246.28      8.84 o 
  -8  11   3       71.84       69.37      5.95 o 
  -7  11   3      520.34      501.40     15.42 o 
  -6  11   3       31.29       35.77      4.93 o 
  -5  11   3       41.73       44.26      4.71 o 
  -4  11   3      117.68      116.30      5.87 o 
  -3  11   3      966.78      956.89     25.33 o 
  -2  11   3      110.46      115.54      5.07 o 
  -1  11   3       23.67       34.75      4.00 o 
   0  11   3       32.54       26.44      3.60 o 
   1  11   3       14.24       16.31      3.64 o 
   2  11   3      680.88      691.91     19.11 o 
   3  11   3      984.40     1016.97     26.80 o 
   4  11   3       39.78       38.84      4.80 o 
   5  11   3      201.72      210.73      7.69 o 
   6  11   3      656.58      690.89     20.80 o 
   7  11   3      146.91      170.51      7.87 o 
   8  11   3        7.48       12.98      5.42 o 
   9  11   3       57.39       60.35      6.84 o 
  10  11   3       30.68       21.42      6.49 o 
 -12  12   3       24.10       33.20      6.58 o 
 -11  12   3       17.84       16.66      5.91 o 
 -10  12   3       11.03        8.80     10.27 o 
  -9  12   3       54.94       49.90      6.00 o 
  -8  12   3       40.91       36.40      5.64 o 
  -7  12   3        8.86        5.42      8.04 o 
  -6  12   3      195.47      200.95      7.78 o 
  -5  12   3        6.06       -2.09      8.18 o 
  -4  12   3       48.91       48.26      5.20 o 
  -3  12   3        0.93        3.87      7.38 o 
  -2  12   3      128.39      127.94      6.13 o 
  -1  12   3       24.97       17.06      4.22 o 
   0  12   3      409.09      399.50     12.22 o 
   1  12   3        0.07       -1.29      6.80 o 
   2  12   3       19.05        8.71      9.73 o 
   3  12   3      202.86      223.44      7.73 o 
   4  12   3        2.44       -2.98      8.67 o 
   5  12   3       85.73       87.01      6.27 o 
   6  12   3        6.27        6.93      9.07 o 
   7  12   3        2.78       -0.93      9.95 o 
   8  12   3       94.10       99.28      7.51 o 
   9  12   3        0.05        7.24      5.51 o 
  10  12   3        0.50      -12.58     12.58 o 
 -11  13   3      110.21      118.12      9.15 o 
 -10  13   3        7.17        5.20     11.38 o 
  -9  13   3       69.88       70.70      6.75 o 
  -8  13   3      481.26      475.76     14.22 o 
  -7  13   3        0.16       -8.35      9.24 o 
  -6  13   3       66.96       57.37      6.00 o 
  -5  13   3      177.93      165.22      7.33 o 
  -4  13   3        9.30        6.22      4.31 o 
  -3  13   3      211.44      206.95      7.42 o 
  -2  13   3      217.95      195.88      7.24 o 
  -1  13   3       67.65       72.66      5.38 o 
   0  13   3        1.62       -2.00      7.38 o 
   1  13   3        0.10        4.00      3.78 o 
   2  13   3        0.30       -3.38      4.09 o 
   3  13   3      193.39      197.22      7.60 o 
   4  13   3      295.07      313.16      9.47 o 
   5  13   3      138.91      145.45      7.33 o 
   6  13   3        2.48        5.38      9.07 o 
   7  13   3       10.78       -8.71      9.02 o 
   8  13   3       10.21       17.29      6.00 o 
   9  13   3       63.50       67.72      7.29 o 
 -11  14   3       32.74       44.39      6.53 o 
 -10  14   3       70.00       76.12      7.42 o 
  -9  14   3        0.13        6.09      4.89 o 
  -8  14   3        1.06        8.67      4.89 o 
  -7  14   3      163.21      159.18      8.04 o 
  -6  14   3        9.06        6.89      4.89 o 
  -5  14   3        4.05        8.71      8.89 o 
  -4  14   3       20.28       26.35      4.67 o 
  -3  14   3       12.55        8.09      8.44 o 
  -2  14   3        3.52       -8.75      8.75 o 
  -1  14   3       20.27       22.75      4.80 o 
   0  14   3       49.60       45.42      5.20 o 
   1  14   3       45.28       43.11      5.33 o 
   2  14   3       29.55       29.64      4.98 o 
   3  14   3        2.05        7.91      8.35 o 
   4  14   3        7.97       -1.64      8.31 o 
   5  14   3       45.66       47.82      5.47 o 
   6  14   3        0.50       -7.55      9.73 o 
   7  14   3        0.37       -3.02     10.35 o 
   8  14   3       79.59       68.70      7.78 o 
   9  14   3        9.85       15.06      6.00 o 
 -10  15   3        8.00        7.51      6.18 o 
  -9  15   3       77.91       77.23      7.55 o 
  -8  15   3        7.87        7.02      9.55 o 
  -7  15   3        1.72        0.93      8.67 o 
  -6  15   3       36.22       40.84      5.82 o 
  -5  15   3       63.74       64.04      5.73 o 
  -4  15   3       29.66       45.46      5.29 o 
  -3  15   3      304.61      314.98      9.47 o 
  -2  15   3       13.81       12.53      4.62 o 
  -1  15   3      515.59      520.95     16.58 o 
   0  15   3       77.62       81.90      5.51 o 
   1  15   3      509.92      525.53     15.24 o 
   2  15   3      720.56      780.92     23.73 o 
   3  15   3      527.20      580.90     17.11 o 
   4  15   3       57.26       65.86      6.18 o 
   5  15   3        7.21        1.87     10.09 o 
   6  15   3        2.38       -5.95      9.73 o 
   7  15   3       12.56        2.13     11.47 o 
   8  15   3        0.43        1.16     10.84 o 
 -10  16   3       14.89       10.27      6.62 o 
  -9  16   3        0.02       -3.20      6.04 o 
  -8  16   3       26.31       21.11      6.31 o 
  -7  16   3        1.46       -6.98     10.31 o 
  -6  16   3      202.74      200.46      9.07 o 
  -5  16   3       66.10       64.21      6.62 o 
  -4  16   3      196.40      181.84      8.31 o 
  -3  16   3        6.56       14.26      4.58 o 
  -2  16   3      403.67      410.08     12.58 o 
  -1  16   3       43.22       41.68      5.55 o 
   0  16   3        0.48        2.44      3.96 o 
   1  16   3        5.38       -8.53      9.42 o 
   2  16   3       15.83        3.51     10.44 o 
   3  16   3       52.20       54.44      5.95 o 
   4  16   3        5.12        0.00      8.71 o 
   5  16   3        7.52       14.00      5.51 o 
   6  16   3        8.58        5.29     10.00 o 
   7  16   3        3.46       -4.49     11.51 o 
   8  16   3       16.95        8.44     12.22 o 
  -9  17   3       33.95       19.06      6.53 o 
  -8  17   3        0.03       -2.22      6.04 o 
  -7  17   3      505.82      456.74     14.40 o 
  -6  17   3       40.69       50.13      6.40 o 
  -5  17   3        7.69       -5.78     11.11 o 
  -4  17   3      258.60      258.23     10.13 o 
  -3  17   3      142.67      132.60      7.55 o 
  -2  17   3        3.58      -10.49     10.49 o 
  -1  17   3      126.79      125.89      7.55 o 
   0  17   3       11.74       14.84      4.71 o 
   1  17   3      177.62      182.82      8.40 o 
   2  17   3       79.92       79.59      6.89 o 
   3  17   3        7.67        3.60      5.55 o 
   4  17   3       75.63       78.70      7.07 o 
   5  17   3        4.62       -9.51     11.47 o 
   6  17   3      152.94      152.34      8.71 o 
   7  17   3        0.51        7.11      9.64 o 
  -8  18   3       64.46       58.57      7.47 o 
  -7  18   3        6.70       -6.67     11.20 o 
  -6  18   3       10.89       11.20      5.60 o 
  -5  18   3       49.43       50.93      6.44 o 
  -4  18   3       69.92       67.10      7.29 o 
  -3  18   3      117.64      122.07      8.00 o 
  -2  18   3        3.50        3.51      5.47 o 
  -1  18   3      246.32      264.01     10.27 o 
   0  18   3      340.69      348.75     11.38 o 
   1  18   3        9.69        6.89      5.42 o 
   2  18   3        4.50        5.91      8.04 o 
   3  18   3       71.71       72.83      7.29 o 
   4  18   3       17.45       17.86      6.18 o 
   5  18   3       55.49       52.30      7.11 o 
   6  18   3       10.57        7.33      6.40 o 
  -7  19   3        0.88       -3.60     11.91 o 
  -6  19   3      142.24      138.56      9.38 o 
  -5  19   3       37.16       42.75      6.53 o 
  -4  19   3        3.90        4.62      6.09 o 
  -3  19   3       50.32       60.84      7.51 o 
  -2  19   3        5.14       11.91      5.29 o 
  -1  19   3        3.54       12.71      5.51 o 
   0  19   3      111.16      126.69      8.35 o 
   1  19   3        0.06        2.04      9.55 o 
   2  19   3       18.42       11.15      6.04 o 
   3  19   3      166.38      166.78      9.69 o 
   4  19   3       82.60       83.59      7.73 o 
   5  19   3       22.29       31.86      6.67 o 
  -6  20   3        6.51       21.24      5.91 o 
  -5  20   3       23.93       12.13      6.75 o 
  -4  20   3       52.09       51.42      7.42 o 
  -3  20   3      145.43      138.07      9.20 o 
  -2  20   3       12.83        4.44     12.35 o 
  -1  20   3       14.11       17.69      6.22 o 
   0  20   3        0.00       -1.11     10.13 o 
   1  20   3        2.92      -11.07     11.07 o 
   2  20   3        2.87      -14.80     14.80 o 
   3  20   3        1.54        2.36     11.69 o 
   4  20   3        0.67        9.07      5.69 o 
  -4  21   3       19.01        4.89     13.60 o 
  -3  21   3        1.69       -8.40     12.40 o 
  -2  21   3      114.86      134.92      9.15 o 
  -1  21   3       26.55       25.95      6.75 o 
   0  21   3       20.80       24.35      6.31 o 
   1  21   3       17.23       28.04      6.58 o 
   2  21   3        5.63        7.33     11.60 o 
 -14   0   4       54.01       51.19      6.84 o 
 -13   0   4      138.25      124.78      8.13 o 
 -12   0   4       57.94       69.19      6.84 o 
 -11   0   4       19.31       20.80      5.20 o 
 -10   0   4      128.91      119.81      6.67 o 
  -9   0   4     1437.50     1623.96     35.11 o 
  -8   0   4        0.35        1.29      3.69 o 
  -7   0   4        2.59        9.07      3.33 o 
  -6   0   4       21.76       15.64      3.16 o 
  -5   0   4     1979.96     2347.24     32.66 o 
  -4   0   4      571.65      564.41     15.78 o 
  -3   0   4      932.26      878.19     18.58 o 
  -2   0   4     1712.66     1728.26     24.89 o 
  -1   0   4     2964.47     2818.91     31.33 o 
   0   0   4     1011.30      991.56     19.55 o 
   1   0   4       71.10       70.04      3.73 o 
   2   0   4      422.30      415.81     12.89 o 
   3   0   4      623.83      586.10     15.86 o 
   4   0   4     1209.48     1269.47     26.93 o 
   5   0   4        2.76        5.42      3.96 o 
   6   0   4     1746.44     1802.91     35.95 o 
   7   0   4       18.48       19.24      4.44 o 
   8   0   4       17.81       17.82      4.67 o 
   9   0   4        0.61       -9.29      9.29 o 
  10   0   4        0.07       -8.93     10.18 o 
  11   0   4       48.37       39.24      7.55 o 
 -14   1   4        4.79        6.67      9.47 o 
 -13   1   4        0.01        3.73      4.80 o 
 -12   1   4      100.69       88.08      6.40 o 
 -11   1   4      801.99      848.38     25.42 o 
 -10   1   4      403.31      421.54     12.89 o 
  -9   1   4       25.47       34.66      4.75 o 
  -8   1   4      172.70      182.95      6.80 o 
  -7   1   4       13.10       18.89      3.47 o 
  -6   1   4       42.51       41.06      3.64 o 
  -5   1   4     3034.04     3368.17     38.66 o 
  -4   1   4     1298.18     1550.37     24.97 o 
  -3   1   4      313.22      323.29      9.55 o 
  -2   1   4       13.72        9.64      2.58 o 
  -1   1   4      194.54      211.39      6.18 o 
   0   1   4     1043.16      993.47     19.38 o 
   1   1   4      752.79      747.19     17.86 o 
   2   1   4       61.82       63.32      3.69 o 
   3   1   4      371.74      384.75     11.60 o 
   4   1   4     4003.48     4044.08     47.02 o 
   5   1   4      318.46      335.29     10.13 o 
   6   1   4      269.23      262.81      8.00 o 
   7   1   4        0.00       -7.24      7.78 o 
   8   1   4        8.76       -4.84      8.40 o 
   9   1   4       23.85        8.98     10.22 o 
  10   1   4       14.94       12.49      5.42 o 
  11   1   4        8.10       -8.80     11.33 o 
 -14   2   4        1.15       -1.11     10.89 o 
 -13   2   4       26.53       32.08      6.22 o 
 -12   2   4        0.97        7.33      7.87 o 
 -11   2   4      133.01      140.43      7.24 o 
 -10   2   4      225.31      243.26      8.40 o 
  -9   2   4      803.00      837.00     23.15 o 
  -8   2   4      180.37      200.86      6.75 o 
  -7   2   4       17.94       19.11      3.56 o 
  -6   2   4      245.98      235.17      7.42 o 
  -5   2   4     3758.07     4176.51     42.97 o 
  -4   2   4      543.36      603.12     16.44 o 
  -3   2   4      517.72      541.79     15.06 o 
  -2   2   4     4100.60     3782.60     36.53 o 
  -1   2   4       26.97       17.64      2.93 o 
   0   2   4      120.51      101.14      3.87 o 
   1   2   4     1098.47     1035.06     20.49 o 
   2   2   4     2884.91     2745.45     34.97 o 
   3   2   4      446.47      402.04     11.60 o 
   4   2   4       18.15       24.35      3.42 o 
   5   2   4      188.80      173.93      6.75 o 
   6   2   4       22.82       25.86      4.31 o 
   7   2   4        4.38       -9.02      9.02 o 
   8   2   4       23.97        9.73      9.95 o 
   9   2   4      142.82      157.76      7.60 o 
  10   2   4       73.90       74.26      6.93 o 
  11   2   4       91.31      114.87      7.95 o 
 -14   3   4       20.14       28.71      6.44 o 
 -13   3   4       42.18       38.04      6.22 o 
 -12   3   4       47.84       42.31      6.18 o 
 -11   3   4      175.44      184.38      8.35 o 
 -10   3   4       68.57       82.21      6.18 o 
  -9   3   4        0.73       -8.40      8.40 o 
  -8   3   4        0.89        5.69      3.60 o 
  -7   3   4        0.03        2.76      6.67 o 
  -6   3   4      924.01     1064.57     24.26 o 
  -5   3   4      209.62      211.62      6.62 o 
  -4   3   4      360.82      410.66     11.51 o 
  -3   3   4      220.58      237.52      6.98 o 
  -2   3   4     2274.58     2357.82     29.77 o 
  -1   3   4      793.80      710.39     17.02 o 
   0   3   4      295.22      263.12      7.51 o 
   1   3   4       25.26       22.40      3.11 o 
   2   3   4      837.93      858.42     20.31 o 
   3   3   4      206.53      212.90      6.13 o 
   4   3   4       66.13       72.66      4.44 o 
   5   3   4      231.39      241.66      7.42 o 
   6   3   4       73.29       69.59      5.29 o 
   7   3   4       10.53       11.20      4.22 o 
   8   3   4       10.16       13.11      4.40 o 
   9   3   4        4.98        5.47      8.62 o 
  10   3   4       21.88       14.98      6.13 o 
  11   3   4        0.29        5.55     10.49 o 
 -14   4   4       30.79       26.09      6.09 o 
 -13   4   4      162.17      153.85      9.20 o 
 -12   4   4       45.72       38.57      5.73 o 
 -11   4   4       98.88      106.07      6.62 o 
 -10   4   4      761.98      785.27     23.73 o 
  -9   4   4       87.28       88.52      6.13 o 
  -8   4   4        9.86       15.29      4.22 o 
  -7   4   4      172.50      153.40      5.69 o 
  -6   4   4       63.42       67.86      4.13 o 
  -5   4   4      126.59      134.38      4.80 o 
  -4   4   4     2509.12     2491.27     33.11 o 
  -3   4   4      852.01      807.05     18.75 o 
  -2   4   4      467.00      506.38     14.49 o 
  -1   4   4     2644.63     2535.62     31.51 o 
   0   4   4       35.53       32.48      3.02 o 
   1   4   4      567.80      502.51     13.86 o 
   2   4   4      297.04      365.51     11.29 o 
   3   4   4      503.06      497.31     14.00 o 
   4   4   4        5.25        3.78      8.04 o 
   5   4   4      112.74      112.38      5.91 o 
   6   4   4      330.07      345.51     10.09 o 
   7   4   4       38.22       35.37      5.38 o 
   8   4   4      132.88      130.43      6.93 o 
   9   4   4        3.08      -10.58     10.58 o 
  10   4   4        3.98       -4.04      9.02 o 
  11   4   4       64.36       67.06      7.73 o 
 -14   5   4       11.08       15.24      5.55 o 
 -13   5   4       22.43       15.38      6.31 o 
 -12   5   4       49.37       31.73      6.27 o 
 -11   5   4      114.77       87.50      6.71 o 
 -10   5   4       70.53       71.95      5.95 o 
  -9   5   4      120.83      133.23      6.58 o 
  -8   5   4      656.37      626.89     18.31 o 
  -7   5   4       14.91        3.47      7.42 o 
  -6   5   4       27.29       32.08      3.82 o 
  -5   5   4        0.77       -3.82      5.82 o 
  -4   5   4      546.05      671.42     18.49 o 
  -3   5   4       19.41       16.26      2.98 o 
  -2   5   4       12.17        3.60      5.60 o 
  -1   5   4      172.48      169.04      5.07 o 
   0   5   4       72.85       57.46      3.64 o 
   1   5   4     1537.25     1544.55     26.93 o 
   2   5   4     1047.34     1091.36     23.86 o 
   3   5   4     1107.65     1298.36     27.06 o 
   4   5   4       71.72       77.81      4.71 o 
   5   5   4        6.52       13.33      3.82 o 
   6   5   4      284.87      307.51      9.11 o 
   7   5   4       73.96       81.10      6.13 o 
   8   5   4       43.63       48.30      5.69 o 
   9   5   4       85.27       78.70      6.98 o 
  10   5   4        8.85        8.31      6.04 o 
  11   5   4      105.68       87.14      8.98 o 
 -14   6   4       12.01        3.56     10.62 o 
 -13   6   4        2.35        3.24     11.60 o 
 -12   6   4        7.20        6.84      8.98 o 
 -11   6   4       12.17       19.38      5.24 o 
 -10   6   4        0.21       -5.60      8.53 o 
  -9   6   4      240.52      241.48      8.62 o 
  -8   6   4       22.76       29.28      4.67 o 
  -7   6   4       71.57       76.08      5.11 o 
  -6   6   4      213.10      218.33      6.44 o 
  -5   6   4      359.61      382.84     11.51 o 
  -4   6   4        8.34        6.44      2.93 o 
  -3   6   4       86.52       79.68      4.04 o 
  -2   6   4     1624.47     1621.03     26.93 o 
  -1   6   4      573.97      592.50     16.71 o 
   0   6   4      689.25      686.09     18.18 o 
   1   6   4       71.80       78.83      4.13 o 
   2   6   4      254.25      253.21      8.00 o 
   3   6   4      260.24      270.10      7.78 o 
   4   6   4       56.21       61.46      4.84 o 
   5   6   4      279.28      286.01      9.29 o 
   6   6   4      180.05      186.86      7.24 o 
   7   6   4       94.00       98.74      6.53 o 
   8   6   4        9.24        1.73      9.95 o 
   9   6   4       12.47       12.18      5.29 o 
  10   6   4      146.36      154.33      8.93 o 
  11   6   4       14.01        6.89     12.62 o 
 -13   7   4        5.51        8.31      5.95 o 
 -12   7   4        1.18       -2.04      9.20 o 
 -11   7   4      325.48      357.95     11.33 o 
 -10   7   4        2.05        3.38      9.82 o 
  -9   7   4     1131.23     1199.71     32.22 o 
  -8   7   4      301.50      299.20      9.42 o 
  -7   7   4       21.49       25.33      4.27 o 
  -6   7   4      103.47      113.81      5.69 o 
  -5   7   4      330.02      382.88     11.38 o 
  -4   7   4        0.87        5.38      3.20 o 
  -3   7   4     1470.78     1458.20     27.46 o 
  -2   7   4       24.59       23.82      3.07 o 
  -1   7   4        2.37       -5.73      5.73 o 
   0   7   4      802.79      804.34     20.09 o 
   1   7   4     3042.00     3124.38     39.99 o 
   2   7   4      416.31      399.37     13.11 o 
   3   7   4      166.77      163.89      5.91 o 
   4   7   4      277.69      288.09      8.13 o 
   5   7   4       24.24       36.53      4.58 o 
   6   7   4        0.14        0.71      7.64 o 
   7   7   4      211.11      215.39      8.35 o 
   8   7   4        0.01      -10.75     10.75 o 
   9   7   4       45.27       44.53      6.40 o 
  10   7   4       87.63       88.61      8.00 o 
  11   7   4        6.71       21.77      5.91 o 
 -13   8   4       14.99       16.31      6.09 o 
 -12   8   4        0.09      -11.64     11.64 o 
 -11   8   4       94.22       90.25      7.55 o 
 -10   8   4       41.70       34.93      5.69 o 
  -9   8   4       77.06       75.15      6.09 o 
  -8   8   4      253.37      247.57      8.40 o 
  -7   8   4      267.22      237.39      7.78 o 
  -6   8   4      181.61      182.86      6.75 o 
  -5   8   4       74.55       73.10      4.75 o 
  -4   8   4      221.31      232.50      6.98 o 
  -3   8   4      385.54      346.40     10.04 o 
  -2   8   4      221.55      258.05      7.38 o 
  -1   8   4        7.93        0.00      6.35 o 
   0   8   4        0.01        2.00      5.55 o 
   1   8   4        2.00       -6.75      6.75 o 
   2   8   4       46.86       40.88      4.22 o 
   3   8   4       87.53       87.06      5.15 o 
   4   8   4      638.54      665.96     20.00 o 
   5   8   4       35.10       47.33      4.80 o 
   6   8   4        0.12       -0.76      8.93 o 
   7   8   4       47.84       54.21      5.29 o 
   8   8   4      108.19      103.36      7.60 o 
   9   8   4       18.86       -1.02     12.22 o 
  10   8   4       60.50       51.73      7.60 o 
 -13   9   4        0.10        1.16      9.47 o 
 -12   9   4        6.66      -11.69     11.69 o 
 -11   9   4       10.60      -10.22     10.22 o 
 -10   9   4      168.52      169.18      8.09 o 
  -9   9   4        3.66       -8.84      8.84 o 
  -8   9   4       67.76       61.77      5.51 o 
  -7   9   4      368.32      396.08     11.95 o 
  -6   9   4        1.03        7.02      7.64 o 
  -5   9   4       34.39       34.31      4.49 o 
  -4   9   4      209.92      207.66      6.44 o 
  -3   9   4      440.31      418.70     12.58 o 
  -2   9   4      788.03      763.19     21.82 o 
  -1   9   4        0.05       -4.71      6.22 o 
   0   9   4        0.01       -4.80      5.91 o 
   1   9   4       56.52       50.22      4.13 o 
   2   9   4      365.68      360.84     11.20 o 
   3   9   4       29.36       21.42      4.58 o 
   4   9   4        1.96        3.33      7.87 o 
   5   9   4        9.31       -2.18      9.33 o 
   6   9   4      409.85      382.88     10.93 o 
   7   9   4        0.04       -6.89      9.38 o 
   8   9   4      100.71      100.56      7.51 o 
   9   9   4       21.39       31.51      6.09 o 
  10   9   4       12.45       14.80      6.31 o 
 -13  10   4        0.01        0.00     11.69 o 
 -12  10   4      139.06      139.36      8.58 o 
 -11  10   4       80.01       81.19      7.29 o 
 -10  10   4      152.85      133.05      8.09 o 
  -9  10   4      237.54      216.46      8.62 o 
  -8  10   4       63.16       69.46      5.95 o 
  -7  10   4      191.87      182.29      7.64 o 
  -6  10   4       13.21       11.60      4.31 o 
  -5  10   4       45.02       41.46      4.80 o 
  -4  10   4      355.89      339.38     10.44 o 
  -3  10   4      728.80      781.54     22.62 o 
  -2  10   4        0.11        3.02      3.42 o 
  -1  10   4      138.46      124.07      5.69 o 
   0  10   4       32.56       41.02      4.35 o 
   1  10   4       33.44       36.71      4.31 o 
   2  10   4      224.04      223.79      7.15 o 
   3  10   4      302.76      296.72      8.75 o 
   4  10   4       54.60       51.33      5.64 o 
   5  10   4     1113.99     1048.04     30.75 o 
   6  10   4      231.92      247.03      8.58 o 
   7  10   4       38.59       45.33      5.69 o 
   8  10   4       16.16       23.11      5.20 o 
   9  10   4        0.35        0.00      8.89 o 
  10  10   4        2.02        6.22      6.09 o 
 -12  11   4       83.71       85.46      7.69 o 
 -11  11   4       32.31       40.26      6.35 o 
 -10  11   4       67.25       77.72      6.75 o 
  -9  11   4      125.88      119.63      6.84 o 
  -8  11   4       71.63       64.88      6.09 o 
  -7  11   4      113.71      114.43      6.27 o 
  -6  11   4       17.59        7.38      4.58 o 
  -5  11   4       53.13       52.97      5.15 o 
  -4  11   4      161.11      153.09      6.49 o 
  -3  11   4       41.88       40.08      4.67 o 
  -2  11   4      135.25      126.96      5.95 o 
  -1  11   4      687.32      620.23     18.80 o 
   0  11   4      117.60      130.25      5.91 o 
   1  11   4      812.84      832.82     24.22 o 
   2  11   4      407.48      423.23     12.40 o 
   3  11   4       70.73       65.15      5.47 o 
   4  11   4      344.59      363.64     11.15 o 
   5  11   4      128.63      114.16      7.11 o 
   6  11   4      267.10      269.43      9.38 o 
   7  11   4        4.61      -10.13     10.89 o 
   8  11   4        5.53       14.00      5.51 o 
   9  11   4        0.61        0.00     10.62 o 
 -12  12   4       11.05       14.62      6.49 o 
 -11  12   4       74.60       72.79      7.33 o 
 -10  12   4        1.20      -10.75     10.75 o 
  -9  12   4        4.01        5.78      5.11 o 
  -8  12   4        7.01        5.73      4.93 o 
  -7  12   4      300.52      257.92      9.24 o 
  -6  12   4       10.75        1.56     10.35 o 
  -5  12   4      101.45      104.16      6.31 o 
  -4  12   4      159.66      151.98      6.84 o 
  -3  12   4       10.23       10.44      4.49 o 
  -2  12   4      242.67      273.16      8.00 o 
  -1  12   4      152.35      151.98      6.80 o 
   0  12   4       21.39       23.73      4.40 o 
   1  12   4      318.93      340.00      9.29 o 
   2  12   4       22.57       23.60      4.80 o 
   3  12   4       40.59       41.64      5.20 o 
   4  12   4      244.92      247.88      8.93 o 
   5  12   4      104.09      117.05      6.53 o 
   6  12   4        9.92        8.44      9.87 o 
   7  12   4       16.97       -1.02     10.44 o 
   8  12   4       58.27       55.19      7.20 o 
   9  12   4        9.05      -11.82     12.04 o 
 -11  13   4        0.10        4.58     10.75 o 
 -10  13   4       52.96       44.97      6.35 o 
  -9  13   4        7.46        7.91      9.15 o 
  -8  13   4      164.51      138.87      8.09 o 
  -7  13   4      161.28      143.80      7.55 o 
  -6  13   4      243.17      220.06      8.80 o 
  -5  13   4       47.22       55.24      5.64 o 
  -4  13   4      142.24      141.45      6.93 o 
  -3  13   4        0.09        2.89      9.02 o 
  -2  13   4       14.26       18.84      4.58 o 
  -1  13   4      131.07      110.25      6.13 o 
   0  13   4       76.69       80.57      5.55 o 
   1  13   4      189.50      188.64      7.69 o 
   2  13   4      127.51      133.14      6.75 o 
   3  13   4       55.69       61.50      5.73 o 
   4  13   4        6.39        1.38      4.44 o 
   5  13   4       78.35       82.17      6.40 o 
   6  13   4       29.06       27.06      6.62 o 
   7  13   4       50.08       53.68      6.75 o 
   8  13   4       76.16       65.15      8.13 o 
   9  13   4        6.42        9.64      6.31 o 
 -11  14   4        2.05      -11.82     11.82 o 
 -10  14   4       59.19       66.97      7.33 o 
  -9  14   4       23.69       20.18      6.35 o 
  -8  14   4        0.21        1.96      9.33 o 
  -7  14   4      288.66      287.56      9.91 o 
  -6  14   4       33.80       34.26      5.20 o 
  -5  14   4      327.82      300.85      9.60 o 
  -4  14   4      427.34      419.10     12.75 o 
  -3  14   4        7.16       16.00      4.27 o 
  -2  14   4      232.39      245.08      8.49 o 
  -1  14   4      177.01      192.73      7.78 o 
   0  14   4        4.23        9.73      4.27 o 
   1  14   4      589.98      598.41     17.91 o 
   2  14   4        2.06       -4.89      9.15 o 
   3  14   4       65.28       68.08      5.95 o 
   4  14   4       17.09       12.44      5.11 o 
   5  14   4       26.63       28.75      5.69 o 
   6  14   4       95.00       86.43      7.64 o 
   7  14   4        1.27      -11.60     11.60 o 
   8  14   4       11.37        8.98      5.73 o 
 -10  15   4        0.02        1.16     12.13 o 
  -9  15   4       11.84        9.82     11.51 o 
  -8  15   4       73.03       65.99      7.15 o 
  -7  15   4        7.85        4.84     11.11 o 
  -6  15   4      118.06       98.48      6.98 o 
  -5  15   4       48.65       43.86      5.95 o 
  -4  15   4       54.87       53.59      5.73 o 
  -3  15   4       27.47       16.71      4.84 o 
  -2  15   4      850.29      808.65     25.37 o 
  -1  15   4       12.95        8.71      5.02 o 
   0  15   4      207.57      224.10      8.44 o 
   1  15   4       24.34       25.37      5.02 o 
   2  15   4        4.22       -1.73      8.93 o 
   3  15   4       74.29       61.46      6.58 o 
   4  15   4        2.49        0.53      5.02 o 
   5  15   4       50.78       49.77      6.58 o 
   6  15   4        6.08        2.13     11.47 o 
   7  15   4       66.07       61.19      7.51 o 
   8  15   4       11.15        7.29     12.22 o 
 -10  16   4        3.55       -4.89     12.44 o 
  -9  16   4        6.38      -12.40     12.40 o 
  -8  16   4        0.97      -11.73     11.73 o 
  -7  16   4       41.57       43.95      6.62 o 
  -6  16   4      202.76      198.60      9.42 o 
  -5  16   4        6.97       -9.42     10.40 o 
  -4  16   4        0.01        6.09      4.75 o 
  -3  16   4        0.05        0.00      8.44 o 
  -2  16   4       21.87       23.73      5.07 o 
  -1  16   4        1.02        0.89      8.93 o 
   0  16   4      183.94      202.06      8.75 o 
   1  16   4       11.07        4.53     10.13 o 
   2  16   4      154.76      151.85      8.44 o 
   3  16   4      106.44      113.94      7.73 o 
   4  16   4      113.56      128.16      8.40 o 
   5  16   4      325.70      329.47     11.91 o 
   6  16   4       15.89        5.64     10.62 o 
   7  16   4       13.02        8.58      6.44 o 
  -9  17   4        2.67        2.40     11.07 o 
  -8  17   4       11.56        9.02     12.49 o 
  -7  17   4       21.68        0.00     12.04 o 
  -6  17   4       39.60       40.66      6.67 o 
  -5  17   4        8.57        9.15      5.33 o 
  -4  17   4      113.19       90.83      7.60 o 
  -3  17   4        0.99        6.27      4.93 o 
  -2  17   4       14.99       19.64      5.29 o 
  -1  17   4      241.66      262.54     10.09 o 
   0  17   4        2.40       -6.62      9.24 o 
   1  17   4        0.00       -6.75      9.69 o 
   2  17   4       28.60       24.09      5.95 o 
   3  17   4        3.73        4.98      5.42 o 
   4  17   4        4.80        7.51     10.89 o 
   5  17   4       95.27       91.54      8.18 o 
   6  17   4        5.65        8.31      8.80 o 
  -8  18   4        0.40       -7.15     11.64 o 
  -7  18   4      119.18      114.83      8.80 o 
  -6  18   4        9.43        3.29     10.84 o 
  -5  18   4      113.66      117.27      8.09 o 
  -4  18   4       14.24       -4.09     12.13 o 
  -3  18   4       52.54       38.75      6.71 o 
  -2  18   4      114.58      121.67      7.78 o 
  -1  18   4       13.40       15.60      5.38 o 
   0  18   4      126.95      125.32      8.49 o 
   1  18   4       12.83        6.09     10.89 o 
   2  18   4        1.34        2.09      9.33 o 
   3  18   4        4.58        7.55     10.93 o 
   4  18   4       24.34       28.84      6.40 o 
   5  18   4       42.95       34.88      6.75 o 
  -7  19   4      107.72      103.81      8.98 o 
  -6  19   4        5.27        8.44      5.91 o 
  -5  19   4       21.10       -6.84     13.15 o 
  -4  19   4       48.98       45.55      7.15 o 
  -3  19   4      136.60      148.96      8.84 o 
  -2  19   4        0.49        1.07      9.29 o 
  -1  19   4        0.08       -5.42     10.00 o 
   0  19   4        0.17       -0.62      5.69 o 
   1  19   4       22.11       20.13      5.91 o 
   2  19   4      101.85       95.05      7.91 o 
   3  19   4       53.42       53.24      7.15 o 
   4  19   4       49.38       52.88      7.24 o 
  -5  20   4       15.79        9.38      6.80 o 
  -4  20   4        4.13       -9.47     12.18 o 
  -3  20   4        0.41      -11.78     11.78 o 
  -2  20   4       46.74       53.10      7.07 o 
  -1  20   4       58.08       54.70      6.98 o 
   0  20   4       89.53       93.90      8.44 o 
   1  20   4        0.33        2.36     10.53 o 
   2  20   4       35.50       38.53      6.75 o 
   3  20   4        0.31       -6.18     11.02 o 
  -3  21   4       55.19       47.37      7.82 o 
  -2  21   4       61.55       65.95      8.22 o 
  -1  21   4       30.04       28.40      6.98 o 
   0  21   4        1.06        6.18     10.40 o 
 -14   1   5        5.28       19.11      5.51 o 
 -13   1   5       28.25       24.44      6.04 o 
 -12   1   5      331.67      349.95     11.02 o 
 -11   1   5      547.68      596.23     17.82 o 
 -10   1   5      156.77      168.02      7.38 o 
  -9   1   5      190.67      204.68      7.69 o 
  -8   1   5      538.13      600.81     17.42 o 
  -7   1   5       21.09       23.46      4.35 o 
  -6   1   5      103.23      121.49      5.07 o 
  -5   1   5       70.83       60.17      3.96 o 
  -4   1   5      204.09      189.13      5.78 o 
  -3   1   5     1159.36     1180.60     23.51 o 
  -2   1   5       52.87       42.35      3.38 o 
  -1   1   5       47.45       48.75      3.42 o 
   0   1   5      188.35      182.91      5.73 o 
   1   1   5       18.94       21.73      2.76 o 
   2   1   5        8.22        4.53      6.09 o 
   3   1   5        0.89        4.40      6.22 o 
   4   1   5      228.87      221.17      7.15 o 
   5   1   5      107.54      117.58      6.49 o 
   6   1   5        0.28       -1.47      8.58 o 
   7   1   5       13.98        9.73      4.84 o 
   8   1   5        2.98        0.89      7.95 o 
   9   1   5       21.33       24.89      5.51 o 
  10   1   5       10.39        4.35     10.53 o 
  11   1   5       27.48       16.04      7.33 o 
 -14   2   5        0.95        4.53     10.67 o 
 -13   2   5        4.25        0.89      5.55 o 
 -12   2   5        3.00        3.78      9.69 o 
 -11   2   5       41.56       45.51      6.04 o 
 -10   2   5      172.63      195.22      7.78 o 
  -9   2   5      589.39      668.84     19.60 o 
  -8   2   5      177.46      196.42      7.15 o 
  -7   2   5       46.39       52.88      4.71 o 
  -6   2   5        0.13       -5.78      6.84 o 
  -5   2   5       69.63       72.35      4.13 o 
  -4   2   5      445.01      498.73     14.93 o 
  -3   2   5     2610.98     2623.78     34.62 o 
  -2   2   5      577.70      634.85     17.51 o 
  -1   2   5       54.80       47.82      3.69 o 
   0   2   5     1023.02      951.52     21.73 o 
   1   2   5        0.00        5.20      5.64 o 
   2   2   5       10.77       12.31      3.24 o 
   3   2   5      160.14      138.38      5.55 o 
   4   2   5        8.18        8.13      4.13 o 
   5   2   5       68.17       75.46      5.64 o 
   6   2   5      434.15      436.07     12.62 o 
   7   2   5        0.05       -4.89      8.93 o 
   8   2   5       37.88       30.04      5.73 o 
   9   2   5        9.24        4.98     11.64 o 
  10   2   5       35.45       38.08      6.93 o 
 -14   3   5        7.93        3.47     11.42 o 
 -13   3   5        8.73       16.18      5.11 o 
 -12   3   5       59.24       57.68      6.49 o 
 -11   3   5       64.19       63.15      5.91 o 
 -10   3   5       87.33       90.57      6.35 o 
  -9   3   5     1011.85     1090.83     31.24 o 
  -8   3   5      289.43      303.38      9.15 o 
  -7   3   5      751.01      793.40     20.97 o 
  -6   3   5      142.39      150.47      5.82 o 
  -5   3   5       37.52       41.24      3.87 o 
  -4   3   5      111.53      114.74      4.80 o 
  -3   3   5      833.27     1061.06     22.80 o 
  -2   3   5     1826.21     1784.56     29.02 o 
  -1   3   5      562.44      578.68     15.55 o 
   0   3   5      716.63      666.22     19.06 o 
   1   3   5      219.11      206.59      6.04 o 
   2   3   5      261.33      242.59      7.38 o 
   3   3   5     1622.05     1586.23     31.73 o 
   4   3   5      846.88      848.06     24.44 o 
   5   3   5       79.77       86.12      5.47 o 
   6   3   5      280.34      279.52      8.84 o 
   7   3   5      108.33      115.90      7.02 o 
   8   3   5       34.76       27.06      6.09 o 
   9   3   5       15.28       15.73      5.64 o 
  10   3   5        0.71        8.80      5.38 o 
 -14   4   5        1.54        4.67     10.13 o 
 -13   4   5        2.33      -11.47     11.47 o 
 -12   4   5       20.80       21.77      5.33 o 
 -11   4   5       38.40       44.44      5.64 o 
 -10   4   5       78.48       66.52      6.04 o 
  -9   4   5      132.31      149.54      6.75 o 
  -8   4   5       41.54       42.39      5.07 o 
  -7   4   5       62.72       59.73      5.07 o 
  -6   4   5      316.13      321.42      9.73 o 
  -5   4   5       73.91       65.01      4.18 o 
  -4   4   5      229.23      190.20      5.69 o 
  -3   4   5       68.12       72.70      3.87 o 
  -2   4   5      693.87      666.62     18.26 o 
  -1   4   5     1785.86     1842.33     29.91 o 
   0   4   5        2.15        3.73      5.87 o 
   1   4   5        0.93       -6.40      6.49 o 
   2   4   5        6.10        7.24      3.07 o 
   3   4   5      304.53      316.22      9.42 o 
   4   4   5       91.53       91.45      5.60 o 
   5   4   5        8.62       11.69      4.13 o 
   6   4   5       51.51       49.24      5.38 o 
   7   4   5       12.52       15.91      4.75 o 
   8   4   5        0.34        2.76      9.33 o 
   9   4   5       16.15        0.00     11.24 o 
  10   4   5       30.53       31.77      6.49 o 
 -14   5   5       24.44       32.75      6.53 o 
 -13   5   5        0.99       -6.49     10.58 o 
 -12   5   5        0.02        4.93      9.29 o 
 -11   5   5      186.04      170.42      8.13 o 
 -10   5   5      273.13      263.65      9.24 o 
  -9   5   5      195.97      205.53      8.13 o 
  -8   5   5     1127.86     1107.05     29.24 o 
  -7   5   5      162.59      165.09      6.84 o 
  -6   5   5       45.75       41.73      4.35 o 
  -5   5   5      294.60      294.98      8.75 o 
  -4   5   5       95.43      101.81      4.62 o 
  -3   5   5        0.58        2.93      2.80 o 
  -2   5   5      144.28      138.56      5.02 o 
  -1   5   5     1135.66     1166.78     24.62 o 
   0   5   5      538.70      508.55     15.55 o 
   1   5   5        2.30       -3.11      6.62 o 
   2   5   5        9.70       15.11      3.47 o 
   3   5   5       14.25        4.18      8.31 o 
   4   5   5       99.05      102.39      5.87 o 
   5   5   5       82.11       82.17      5.95 o 
   6   5   5      145.99      158.91      7.29 o 
   7   5   5      102.35       94.97      6.53 o 
   8   5   5        3.22       -9.29      9.29 o 
   9   5   5       50.76       46.84      7.33 o 
  10   5   5       20.13       30.71      5.87 o 
 -13   6   5        0.13       -1.11     11.02 o 
 -12   6   5       62.46       56.75      6.93 o 
 -11   6   5      244.78      246.46      9.42 o 
 -10   6   5      114.29      113.94      6.62 o 
  -9   6   5      155.89      164.64      7.42 o 
  -8   6   5      135.14      137.94      6.80 o 
  -7   6   5      477.21      479.00     13.95 o 
  -6   6   5       42.24       35.46      4.75 o 
  -5   6   5      154.81      177.84      6.13 o 
  -4   6   5      134.39      118.34      5.11 o 
  -3   6   5        0.00        5.07      5.47 o 
  -2   6   5      138.30      133.89      5.24 o 
  -1   6   5      100.63      108.83      4.75 o 
   0   6   5     1038.90     1017.51     24.04 o 
   1   6   5       17.06        7.64      3.47 o 
   2   6   5      310.37      285.65      9.02 o 
   3   6   5      109.21      116.70      5.78 o 
   4   6   5       25.17       23.86      4.49 o 
   5   6   5       35.51       39.68      4.93 o 
   6   6   5        1.72        3.16      8.13 o 
   7   6   5        0.68        2.58      9.11 o 
   8   6   5        1.92        6.22      5.24 o 
   9   6   5        1.10       -3.11     10.93 o 
  10   6   5        0.01        6.84     10.44 o 
 -13   7   5        1.68       -1.16     11.47 o 
 -12   7   5        4.26        0.00     11.73 o 
 -11   7   5       90.77       95.54      7.24 o 
 -10   7   5      772.24      772.12     23.77 o 
  -9   7   5      390.58      380.17     11.91 o 
  -8   7   5        0.00      -10.40     10.40 o 
  -7   7   5       32.21       30.31      4.84 o 
  -6   7   5       13.24       11.47      4.35 o 
  -5   7   5        3.45       -2.98      6.98 o 
  -4   7   5       18.40       23.24      3.60 o 
  -3   7   5      272.64      286.41      8.75 o 
  -2   7   5      320.39      311.02      9.60 o 
  -1   7   5       37.88       36.57      3.91 o 
   0   7   5        1.33        1.07      6.40 o 
   1   7   5      148.12      152.34      6.13 o 
   2   7   5      483.28      527.84     15.73 o 
   3   7   5      133.65      156.47      6.35 o 
   4   7   5      350.12      363.11     10.75 o 
   5   7   5      152.84      155.31      7.20 o 
   6   7   5      298.60      292.58      9.64 o 
   7   7   5        0.25        2.13      4.53 o 
   8   7   5       98.44       90.92      7.55 o 
   9   7   5       40.50       38.26      6.58 o 
  10   7   5        6.80       10.44     11.91 o 
 -13   8   5        3.72       10.49     10.89 o 
 -12   8   5        5.80       11.60      6.00 o 
 -11   8   5        1.88       -4.89     11.33 o 
 -10   8   5       98.24       93.77      6.98 o 
  -9   8   5       86.79       95.59      6.75 o 
  -8   8   5      181.52      186.86      7.95 o 
  -7   8   5      114.86      118.34      6.27 o 
  -6   8   5      290.33      291.74      8.93 o 
  -5   8   5       10.27        4.75      4.22 o 
  -4   8   5      258.64      272.23      8.04 o 
  -3   8   5       37.22       38.13      4.04 o 
  -2   8   5      636.93      647.07     18.13 o 
  -1   8   5       85.59       87.06      4.71 o 
   0   8   5      452.19      451.63     12.93 o 
   1   8   5      424.67      429.14     12.53 o 
   2   8   5       33.84       31.51      4.62 o 
   3   8   5      185.72      188.11      7.29 o 
   4   8   5      191.00      202.77      7.60 o 
   5   8   5      177.41      172.91      7.60 o 
   6   8   5      139.39      141.05      7.55 o 
   7   8   5      241.33      227.21      9.78 o 
   8   8   5       24.80       28.89      6.13 o 
   9   8   5       35.41       32.44      6.22 o 
  10   8   5       20.09       22.44      6.49 o 
 -13   9   5       23.58       15.55      6.71 o 
 -12   9   5        0.99       -4.35     10.09 o 
 -11   9   5        1.48       -7.02     11.20 o 
 -10   9   5      125.94      115.90      8.40 o 
  -9   9   5      104.26      109.14      6.71 o 
  -8   9   5      542.73      506.55     15.02 o 
  -7   9   5     1148.66     1183.97     32.04 o 
  -6   9   5      265.70      257.39      8.31 o 
  -5   9   5       62.39       61.55      5.24 o 
  -4   9   5       58.86       66.70      5.15 o 
  -3   9   5       43.09       45.11      4.93 o 
  -2   9   5      917.65      967.78     25.51 o 
  -1   9   5      329.35      342.00     10.04 o 
   0   9   5       40.02       45.55      4.58 o 
   1   9   5        0.55       -1.24      7.51 o 
   2   9   5       34.09       43.24      4.80 o 
   3   9   5      157.23      168.96      7.15 o 
   4   9   5        8.93        3.02      8.35 o 
   5   9   5      271.48      270.50      9.24 o 
   6   9   5        4.05        3.51      8.75 o 
   7   9   5        3.95       -9.33      9.33 o 
   8   9   5      189.19      179.98      9.20 o 
   9   9   5       16.32       13.78      5.64 o 
 -12  10   5        0.81       -3.38      8.89 o 
 -11  10   5       48.59       47.55      6.80 o 
 -10  10   5       77.46       79.14      7.60 o 
  -9  10   5       62.87       51.24      6.13 o 
  -8  10   5      354.15      343.02     10.18 o 
  -7  10   5      196.25      195.62      7.82 o 
  -6  10   5      106.80       94.52      6.18 o 
  -5  10   5        7.42        8.75      3.78 o 
  -4  10   5       12.89       13.46      4.27 o 
  -3  10   5      162.11      155.76      6.67 o 
  -2  10   5      146.12      147.76      6.27 o 
  -1  10   5      108.48      105.45      5.87 o 
   0  10   5      133.56      142.29      6.18 o 
   1  10   5       24.48       20.75      4.40 o 
   2  10   5       66.33       67.95      5.55 o 
   3  10   5       21.15       22.17      4.89 o 
   4  10   5       51.23       47.90      5.47 o 
   5  10   5       16.16       17.06      5.20 o 
   6  10   5        4.61       -2.71      8.67 o 
   7  10   5        5.84       15.24      5.47 o 
   8  10   5       85.54       97.76      7.02 o 
   9  10   5       39.54       35.73      7.07 o 
 -12  11   5        0.23       -1.16     10.84 o 
 -11  11   5      108.45       88.25      8.09 o 
 -10  11   5       10.88       12.13      5.60 o 
  -9  11   5        7.53        0.93     10.84 o 
  -8  11   5      266.76      213.57      8.53 o 
  -7  11   5        0.38        4.80      7.87 o 
  -6  11   5       43.31       43.51      5.47 o 
  -5  11   5      286.86      291.69      8.75 o 
  -4  11   5       52.93       49.77      4.93 o 
  -3  11   5      209.84      214.33      7.64 o 
  -2  11   5      440.97      406.30     11.91 o 
  -1  11   5        4.52       -0.67      7.78 o 
   0  11   5       58.58       49.59      4.80 o 
   1  11   5      207.37      204.82      7.55 o 
   2  11   5      467.74      459.18     13.69 o 
   3  11   5       53.71       52.70      5.64 o 
   4  11   5        3.30       -0.80      7.91 o 
   5  11   5      192.69      216.50      8.31 o 
   6  11   5      122.38      119.18      7.73 o 
   7  11   5       41.34       43.95      6.53 o 
   8  11   5      131.39      119.05      8.71 o 
   9  11   5       84.99       88.12      8.00 o 
 -12  12   5        5.53        2.40     12.49 o 
 -11  12   5        5.67        8.84      5.51 o 
 -10  12   5       30.21       18.22      6.31 o 
  -9  12   5        0.91       -6.71      9.64 o 
  -8  12   5       19.90       19.64      5.24 o 
  -7  12   5       48.19       47.77      5.69 o 
  -6  12   5      294.33      275.34      9.29 o 
  -5  12   5      323.78      311.69      9.87 o 
  -4  12   5      116.62      110.83      6.58 o 
  -3  12   5       78.34       82.92      6.13 o 
  -2  12   5       98.18       92.52      6.00 o 
  -1  12   5      340.64      348.75     10.22 o 
   0  12   5      757.59      770.79     23.15 o 
   1  12   5        0.08       -8.53      9.15 o 
   2  12   5      209.08      213.66      8.35 o 
   3  12   5      223.70      240.19      8.93 o 
   4  12   5        9.88        9.82      4.93 o 
   5  12   5        0.37      -10.09     10.09 o 
   6  12   5        6.00       11.38      5.20 o 
   7  12   5        3.33       -9.87     11.55 o 
   8  12   5        2.80        3.38      6.18 o 
 -11  13   5        0.88        8.71      5.78 o 
 -10  13   5      101.42       83.99      8.44 o 
  -9  13   5        5.89        4.09      9.64 o 
  -8  13   5      103.79      100.83      7.60 o 
  -7  13   5      139.01      130.69      7.60 o 
  -6  13   5       40.20       38.88      5.64 o 
  -5  13   5        4.30        4.13     10.31 o 
  -4  13   5      166.46      144.16      7.38 o 
  -3  13   5      763.39      717.99     21.29 o 
  -2  13   5        3.15       13.64      4.62 o 
  -1  13   5      106.37       99.41      6.53 o 
   0  13   5       13.06       24.00      4.53 o 
   1  13   5      165.90      173.53      7.95 o 
   2  13   5        5.71       -5.02     10.09 o 
   3  13   5      120.40      130.69      6.98 o 
   4  13   5      113.44      116.87      7.60 o 
   5  13   5       28.66       28.40      5.51 o 
   6  13   5       29.40       20.71      6.80 o 
   7  13   5       46.79       43.64      6.71 o 
   8  13   5       12.99      -13.91     13.91 o 
 -10  14   5       23.11       34.97      6.49 o 
  -9  14   5        6.17        8.58     10.31 o 
  -8  14   5       38.23       40.48      6.27 o 
  -7  14   5        1.51        8.62      8.93 o 
  -6  14   5      107.89      102.03      7.20 o 
  -5  14   5       75.72       83.59      6.13 o 
  -4  14   5       11.28       12.31      4.71 o 
  -3  14   5      234.77      221.93      8.49 o 
  -2  14   5       62.96       61.28      5.91 o 
  -1  14   5      121.55      117.54      7.07 o 
   0  14   5      151.10      149.49      7.60 o 
   1  14   5      268.60      285.03      9.47 o 
   2  14   5       65.87       77.86      6.53 o 
   3  14   5       64.99       72.48      6.40 o 
   4  14   5      135.62      117.63      7.78 o 
   5  14   5       43.77       42.35      6.40 o 
   6  14   5        0.00       -9.78      9.78 o 
   7  14   5       47.56       45.33      6.98 o 
 -10  15   5       23.11        9.55     14.44 o 
  -9  15   5       36.27       38.97      6.40 o 
  -8  15   5        1.85      -11.95     11.95 o 
  -7  15   5      400.52      396.70     12.44 o 
  -6  15   5      126.02      108.87      8.49 o 
  -5  15   5      268.49      252.63     10.00 o 
  -4  15   5       75.02       67.37      6.09 o 
  -3  15   5      125.02      106.12      7.60 o 
  -2  15   5        0.16      -11.11     11.11 o 
  -1  15   5        8.50        7.91      9.73 o 
   0  15   5       41.61       47.95      6.18 o 
   1  15   5       13.46       13.82      4.98 o 
   2  15   5       43.42       49.42      6.13 o 
   3  15   5      109.28       97.50      7.42 o 
   4  15   5        0.10        5.11     10.62 o 
   5  15   5       58.52       66.70      7.15 o 
   6  15   5      131.80      125.58      9.02 o 
  -9  16   5        8.37        0.00     12.27 o 
  -8  16   5        9.96        6.71     10.98 o 
  -7  16   5       22.44       30.22      6.13 o 
  -6  16   5        6.48        9.07      5.51 o 
  -5  16   5       91.03       92.83      7.60 o 
  -4  16   5        8.11        8.84      5.24 o 
  -3  16   5        2.37        2.84     10.75 o 
  -2  16   5        6.21      -11.47     11.47 o 
  -1  16   5        0.25       -4.71      9.29 o 
   0  16   5       61.54       71.99      6.58 o 
   1  16   5       39.08       37.59      6.31 o 
   2  16   5       59.62       69.68      6.40 o 
   3  16   5       56.46       44.35      6.93 o 
   4  16   5       17.63       17.11      6.22 o 
   5  16   5        0.10        4.58     10.35 o 
   6  16   5       10.56        8.49     10.75 o 
  -8  17   5        2.43        2.36     10.84 o 
  -7  17   5        7.87        9.87      5.60 o 
  -6  17   5       12.42       21.37      5.24 o 
  -5  17   5       13.62        8.40     11.02 o 
  -4  17   5       48.52       45.95      6.22 o 
  -3  17   5       72.18       70.57      7.33 o 
  -2  17   5      265.60      258.50     10.58 o 
  -1  17   5        0.75      -11.38     11.38 o 
   0  17   5       21.48       22.89      6.09 o 
   1  17   5        9.92       10.35     11.78 o 
   2  17   5       37.94       39.46      6.18 o 
   3  17   5        0.87       -6.62     12.04 o 
   4  17   5        1.36        8.04     10.58 o 
   5  17   5        3.99        6.18      5.91 o 
  -7  18   5        0.60       -6.35      6.35 o 
  -6  18   5        1.65      -13.02     13.02 o 
  -5  18   5        4.14        9.91     10.93 o 
  -4  18   5       22.46        7.51     12.66 o 
  -3  18   5       50.51       55.73      6.53 o 
  -2  18   5        7.18       -6.31     11.82 o 
  -1  18   5      130.11      143.40      8.62 o 
   0  18   5        1.28        8.53      8.80 o 
   1  18   5       23.41       38.13      6.04 o 
   2  18   5       57.96       61.41      7.33 o 
   3  18   5       46.30       58.21      7.24 o 
   4  18   5      110.94       94.03      9.02 o 
  -6  19   5        0.92        2.44      6.09 o 
  -5  19   5        1.07        4.75     10.40 o 
  -4  19   5       30.13       33.68      6.98 o 
  -3  19   5        4.44        2.31     10.67 o 
  -2  19   5        0.00        0.00     11.20 o 
  -1  19   5        2.95       16.35      5.87 o 
   0  19   5       15.92       24.84      6.31 o 
   1  19   5        3.08       -4.58     10.27 o 
   2  19   5        3.46        8.40      6.00 o 
  -4  20   5        3.40        4.93     11.60 o 
  -3  20   5       12.48        6.09     12.27 o 
  -2  20   5        8.56        7.29     11.87 o 
  -1  20   5       62.08       69.41      7.95 o 
   0  20   5       11.33        1.24     13.15 o 
 -14   0   6       12.87       -3.60     12.27 o 
 -13   0   6       12.27       22.53      5.69 o 
 -12   0   6       37.12       33.73      6.18 o 
 -11   0   6       48.86       76.61      6.49 o 
 -10   0   6      459.26      536.11     15.95 o 
  -9   0   6      777.54      892.24     25.91 o 
  -8   0   6      806.97      893.66     24.89 o 
  -7   0   6      211.96      234.86      7.78 o 
  -6   0   6      559.91      593.61     18.66 o 
  -5   0   6      227.73      215.93      6.75 o 
  -4   0   6      556.48      637.60     17.69 o 
  -3   0   6     1694.21     1752.65     32.04 o 
  -2   0   6       59.90       58.08      4.18 o 
  -1   0   6     8480.82     8465.58     68.84 o 
   0   0   6       11.31       11.91      3.38 o 
   1   0   6       47.71       53.37      4.04 o 
   2   0   6      215.67      181.04      6.53 o 
   3   0   6      243.74      196.86      7.38 o 
   4   0   6      335.40      284.27      8.71 o 
   5   0   6      116.49      101.45      6.44 o 
   6   0   6      758.37      713.86     20.49 o 
   7   0   6       40.63       32.31      5.91 o 
   8   0   6        1.69        2.00     10.18 o 
   9   0   6       12.43       -5.47     12.31 o 
  10   0   6       31.16        9.55     12.53 o 
 -14   1   6        3.69       12.00      5.64 o 
 -13   1   6        0.07        1.07     10.84 o 
 -12   1   6       16.40       11.73      5.33 o 
 -11   1   6       15.54       25.51      4.93 o 
 -10   1   6        6.39       12.40      4.89 o 
  -9   1   6        1.67        4.18      4.49 o 
  -8   1   6      939.99     1011.78     28.75 o 
  -7   1   6       47.92       54.66      4.89 o 
  -6   1   6       48.61       51.77      4.80 o 
  -5   1   6      272.37      281.96      8.62 o 
  -4   1   6      337.18      348.13     10.80 o 
  -3   1   6        8.46       -2.04      6.93 o 
  -2   1   6      184.88      203.17      6.58 o 
  -1   1   6       80.94       77.01      4.58 o 
   0   1   6      714.95      724.53     20.97 o 
   1   1   6       37.65       36.80      4.22 o 
   2   1   6        1.30        2.71      3.47 o 
   3   1   6      150.04      150.42      6.40 o 
   4   1   6       79.11       79.28      5.47 o 
   5   1   6        7.22       -1.51      8.53 o 
   6   1   6        0.22       -7.51      9.29 o 
   7   1   6        5.13        1.82     10.80 o 
   8   1   6        8.08       17.73      5.24 o 
   9   1   6        3.98        5.95      5.95 o 
  10   1   6       16.01      -11.95     13.82 o 
 -14   2   6        2.05      -10.53     10.53 o 
 -13   2   6        0.41        0.00     10.49 o 
 -12   2   6        4.48        0.00      8.67 o 
 -11   2   6      320.43      283.87     10.31 o 
 -10   2   6      477.58      499.67     14.00 o 
  -9   2   6      437.53      465.14     14.26 o 
  -8   2   6      476.76      490.87     15.51 o 
  -7   2   6     1408.71     1434.34     32.80 o 
  -6   2   6       97.17      116.65      5.91 o 
  -5   2   6      240.75      252.10      7.24 o 
  -4   2   6      810.27      820.69     23.02 o 
  -3   2   6       58.62       73.23      4.22 o 
  -2   2   6      155.53      152.74      5.29 o 
  -1   2   6      650.50      577.83     16.98 o 
   0   2   6       70.41       77.55      4.53 o 
   1   2   6      443.50      415.54     13.06 o 
   2   2   6      643.90      598.72     18.62 o 
   3   2   6       35.45       38.35      4.80 o 
   4   2   6      601.95      563.92     17.02 o 
   5   2   6      355.46      346.04     10.53 o 
   6   2   6       66.10       73.06      6.09 o 
   7   2   6      339.99      341.64     11.29 o 
   8   2   6        0.16        7.02      8.22 o 
   9   2   6        3.43        8.80     11.20 o 
  10   2   6       27.21       29.11      6.40 o 
 -14   3   6       11.61       10.67     12.13 o 
 -13   3   6        2.05       -2.18     10.84 o 
 -12   3   6       22.94       24.13      5.42 o 
 -11   3   6       39.73       30.66      6.09 o 
 -10   3   6      309.77      340.67     10.49 o 
  -9   3   6      256.20      281.87      9.15 o 
  -8   3   6        2.97        7.24      4.62 o 
  -7   3   6        3.86        9.33      4.44 o 
  -6   3   6      100.54       98.52      5.82 o 
  -5   3   6        5.01        8.80      3.47 o 
  -4   3   6      268.48      276.27      7.95 o 
  -3   3   6      149.21      132.25      5.33 o 
  -2   3   6        0.09        0.53      5.87 o 
  -1   3   6      209.48      222.68      6.71 o 
   0   3   6        4.53       10.00      3.33 o 
   1   3   6      215.78      229.79      6.93 o 
   2   3   6      431.99      443.63     13.82 o 
   3   3   6        4.33        9.38      3.91 o 
   4   3   6      513.03      490.02     14.09 o 
   5   3   6        0.51        3.91      8.09 o 
   6   3   6        0.00       -5.95      9.07 o 
   7   3   6       58.10       48.48      6.84 o 
   8   3   6       21.74       32.40      6.04 o 
   9   3   6        1.45       -6.62     10.84 o 
 -13   4   6        0.87       -7.69     10.67 o 
 -12   4   6       20.33       17.51      5.73 o 
 -11   4   6        0.13        4.75      4.93 o 
 -10   4   6        0.14        3.38      9.42 o 
  -9   4   6      370.87      374.48     11.51 o 
  -8   4   6     1862.23     1900.37     39.15 o 
  -7   4   6       41.40       43.77      5.07 o 
  -6   4   6      545.49      541.48     16.40 o 
  -5   4   6      195.57      203.35      6.98 o 
  -4   4   6      106.16      110.52      5.29 o 
  -3   4   6       83.71       94.65      4.75 o 
  -2   4   6      263.83      265.12      7.87 o 
  -1   4   6       15.95       16.13      3.42 o 
   0   4   6      895.70      940.67     24.62 o 
   1   4   6      239.57      217.17      7.07 o 
   2   4   6        7.73        4.35      7.51 o 
   3   4   6       21.62       27.64      4.58 o 
   4   4   6       36.32       29.06      4.98 o 
   5   4   6      405.83      385.59     11.51 o 
   6   4   6      137.51      136.34      7.24 o 
   7   4   6      154.77      169.84      8.18 o 
   8   4   6       12.42       11.87      5.42 o 
   9   4   6        6.21       13.24      5.78 o 
 -13   5   6        0.00        3.33     10.40 o 
 -12   5   6        0.02        0.00      5.64 o 
 -11   5   6        6.05        6.58      9.24 o 
 -10   5   6       36.64       29.73      5.24 o 
  -9   5   6       12.90       12.09      5.15 o 
  -8   5   6       23.83       22.40      4.80 o 
  -7   5   6      480.75      512.51     16.04 o 
  -6   5   6       29.27       26.13      4.93 o 
  -5   5   6      118.15      109.36      5.73 o 
  -4   5   6        0.04       -1.16      7.55 o 
  -3   5   6       27.38       31.68      4.09 o 
  -2   5   6       14.14        5.69      7.69 o 
  -1   5   6      128.20      134.60      5.91 o 
   0   5   6       23.05       19.78      4.44 o 
   1   5   6      292.04      299.96      9.07 o 
   2   5   6       43.42       47.50      4.67 o 
   3   5   6      283.08      273.39      8.40 o 
   4   5   6       96.12       94.39      6.27 o 
   5   5   6        1.16       -8.84      8.84 o 
   6   5   6        4.73       -9.69     10.13 o 
   7   5   6        9.43       19.95      5.07 o 
   8   5   6        1.00        1.02     12.27 o 
   9   5   6       11.09        6.18      5.91 o 
 -13   6   6       15.12       22.04      6.04 o 
 -12   6   6        1.99       -6.27     10.22 o 
 -11   6   6       69.01       67.19      6.98 o 
 -10   6   6        0.01        2.67      8.53 o 
  -9   6   6        1.37       -4.89      8.00 o 
  -8   6   6      590.91      609.87     18.04 o 
  -7   6   6       10.01        5.64      8.67 o 
  -6   6   6      647.58      625.07     18.35 o 
  -5   6   6       67.72       65.41      4.98 o 
  -4   6   6      196.33      194.60      6.98 o 
  -3   6   6       18.33        3.51      7.60 o 
  -2   6   6       16.09       10.09      3.82 o 
  -1   6   6        3.55        6.44      7.47 o 
   0   6   6       15.33       18.66      4.04 o 
   1   6   6        8.44       -7.55      8.44 o 
   2   6   6        0.64        0.67      7.47 o 
   3   6   6        7.44        8.49      4.44 o 
   4   6   6        1.08        1.51      8.18 o 
   5   6   6        1.82       -3.29      9.29 o 
   6   6   6       13.85        7.11     10.04 o 
   7   6   6        2.05        4.80     10.27 o 
   8   6   6        8.46        1.07     11.51 o 
   9   6   6        8.50       -4.58     11.60 o 
 -13   7   6       12.60       28.93      6.75 o 
 -12   7   6        0.14      -10.75     10.75 o 
 -11   7   6       86.01       92.57      7.51 o 
 -10   7   6        2.85        6.44      9.64 o 
  -9   7   6       18.00        0.00      9.82 o 
  -8   7   6       91.80       85.99      6.18 o 
  -7   7   6       17.53       19.02      4.84 o 
  -6   7   6      233.64      235.92      7.95 o 
  -5   7   6      278.47      280.27      8.80 o 
  -4   7   6       18.75       28.31      4.04 o 
  -3   7   6       41.25       29.64      4.58 o 
  -2   7   6       46.68       44.39      4.53 o 
  -1   7   6       50.28       48.39      4.75 o 
   0   7   6        2.36       -3.16      7.91 o 
   1   7   6      492.28      484.29     14.13 o 
   2   7   6      529.28      545.48     16.00 o 
   3   7   6       14.64       19.95      4.80 o 
   4   7   6      151.73      137.40      7.15 o 
   5   7   6       10.15        6.31      4.53 o 
   6   7   6       47.07       44.66      6.40 o 
   7   7   6       17.85       18.66      6.18 o 
   8   7   6       16.33        1.07     12.66 o 
   9   7   6        7.85        3.51     10.49 o 
 -13   8   6        3.84       -5.87      6.71 o 
 -12   8   6        2.58       -6.67     10.89 o 
 -11   8   6      199.02      198.28      9.55 o 
 -10   8   6        1.49        0.93      9.38 o 
  -9   8   6      568.38      555.35     16.49 o 
  -8   8   6        1.03       -0.80      9.73 o 
  -7   8   6       10.21       16.26      4.40 o 
  -6   8   6       14.37       13.24      4.89 o 
  -5   8   6      281.25      260.32      8.18 o 
  -4   8   6        0.12        1.42      3.96 o 
  -3   8   6      402.75      371.37     10.58 o 
  -2   8   6       78.50       77.23      5.55 o 
  -1   8   6       10.20        7.78      8.58 o 
   0   8   6       82.18       89.28      5.73 o 
   1   8   6      132.84      129.00      6.67 o 
   2   8   6      514.32      541.79     16.71 o 
   3   8   6       43.51       49.46      5.69 o 
   4   8   6        1.40        8.49      4.31 o 
   5   8   6       13.24        4.40      9.60 o 
   6   8   6       89.03       94.08      7.33 o 
   7   8   6       98.56      103.14      7.69 o 
   8   8   6       37.52       35.28      7.11 o 
 -12   9   6        2.98        9.69      5.82 o 
 -11   9   6       18.17       14.93      5.91 o 
 -10   9   6      113.59      117.72      8.00 o 
  -9   9   6        0.48       -7.20      9.55 o 
  -8   9   6       59.42       55.77      5.55 o 
  -7   9   6       23.59       18.62      5.02 o 
  -6   9   6       51.50       57.68      5.47 o 
  -5   9   6      112.07      109.94      6.40 o 
  -4   9   6      229.71      228.72      8.00 o 
  -3   9   6      321.34      289.52      9.29 o 
  -2   9   6        0.35        4.04      7.20 o 
  -1   9   6      145.24      157.05      6.44 o 
   0   9   6        4.32        2.76      8.62 o 
   1   9   6       61.51       57.24      5.47 o 
   2   9   6      680.08      685.37     20.58 o 
   3   9   6       52.90       58.44      5.33 o 
   4   9   6       34.93       29.73      4.89 o 
   5   9   6       19.89       19.64      5.07 o 
   6   9   6       52.00       43.33      6.53 o 
   7   9   6        1.44       -5.24     10.62 o 
   8   9   6       19.97       26.17      6.31 o 
 -12  10   6       16.11       12.75     13.29 o 
 -11  10   6        2.54        3.24     10.71 o 
 -10  10   6       50.36       49.28      6.62 o 
  -9  10   6      293.46      261.79     10.40 o 
  -8  10   6        5.02        8.84      4.75 o 
  -7  10   6        0.22        2.62      4.40 o 
  -6  10   6      189.08      203.35      8.00 o 
  -5  10   6      427.60      453.45     13.55 o 
  -4  10   6       47.11       46.66      5.42 o 
  -3  10   6      299.45      301.92      8.93 o 
  -2  10   6      278.18      269.30      8.44 o 
  -1  10   6       89.21       85.54      6.22 o 
   0  10   6      296.35      304.71      9.38 o 
   1  10   6      175.35      186.77      7.82 o 
   2  10   6      377.96      394.08     11.69 o 
   3  10   6        0.09       -2.49      8.93 o 
   4  10   6       14.37       24.31      4.44 o 
   5  10   6       85.16       81.28      6.93 o 
   6  10   6       26.37       22.09      5.95 o 
   7  10   6        1.05      -11.51     11.51 o 
   8  10   6        6.84       -1.16     11.87 o 
 -12  11   6        0.00       -8.35     11.24 o 
 -11  11   6       15.93       24.40      5.87 o 
 -10  11   6        0.02       11.24      5.20 o 
  -9  11   6        0.43        3.60      5.33 o 
  -8  11   6        2.36        3.64      9.11 o 
  -7  11   6      242.53      238.15      9.20 o 
  -6  11   6       31.21       27.55      4.98 o 
  -5  11   6      213.79      197.00      8.31 o 
  -4  11   6      105.61      104.92      6.53 o 
  -3  11   6      697.39      662.71     20.00 o 
  -2  11   6        8.67        0.00      8.84 o 
  -1  11   6      565.68      527.35     15.42 o 
   0  11   6      177.67      181.80      7.73 o 
   1  11   6        0.04        2.36      8.89 o 
   2  11   6      468.29      451.45     13.55 o 
   3  11   6       73.06       73.81      6.13 o 
   4  11   6       67.12       74.61      6.53 o 
   5  11   6       22.99       22.53      5.42 o 
   6  11   6        4.83       12.93      5.33 o 
   7  11   6       65.33       63.24      7.38 o 
 -11  12   6        4.83       -9.20     11.11 o 
 -10  12   6        4.19       -1.07     10.80 o 
  -9  12   6        1.44        2.31      5.20 o 
  -8  12   6        2.15        5.69      9.87 o 
  -7  12   6        5.97        0.89      9.42 o 
  -6  12   6       18.48       11.91      5.24 o 
  -5  12   6      494.58      475.98     14.93 o 
  -4  12   6       71.74       63.90      6.09 o 
  -3  12   6       91.05       81.50      6.44 o 
  -2  12   6      467.79      489.27     14.04 o 
  -1  12   6       46.71       46.62      5.47 o 
   0  12   6      133.87      145.05      7.33 o 
   1  12   6      159.68      183.75      8.09 o 
   2  12   6       30.68       34.44      5.33 o 
   3  12   6      154.30      154.91      8.40 o 
   4  12   6        0.25        3.96      8.62 o 
   5  12   6        2.47       -7.38     10.27 o 
   6  12   6       46.56       46.39      6.89 o 
   7  12   6       39.82       36.62      7.11 o 
 -11  13   6        6.83       11.51      6.40 o 
 -10  13   6       50.14       67.64      7.20 o 
  -9  13   6        2.34       -3.38      5.47 o 
  -8  13   6      163.33      164.42      9.02 o 
  -7  13   6       66.26       74.21      6.44 o 
  -6  13   6        2.28        6.09      4.93 o 
  -5  13   6      137.45      131.85      7.69 o 
  -4  13   6      443.89      418.48     12.00 o 
  -3  13   6      270.55      268.23      9.33 o 
  -2  13   6       76.81       81.10      6.18 o 
  -1  13   6      224.08      229.17      8.71 o 
   0  13   6       57.18       51.10      5.91 o 
   1  13   6      190.97      191.13      8.44 o 
   2  13   6        2.80        0.80      5.11 o 
   3  13   6        0.89        1.96      8.98 o 
   4  13   6       39.11       36.13      6.13 o 
   5  13   6        4.53        7.55      9.95 o 
   6  13   6        9.10        3.42     11.07 o 
 -10  14   6        0.30        7.15      5.64 o 
  -9  14   6        9.64       11.24      5.82 o 
  -8  14   6       20.31       20.13      5.73 o 
  -7  14   6       15.73       22.97      5.51 o 
  -6  14   6       34.41       30.13      6.44 o 
  -5  14   6       58.68       53.73      6.49 o 
  -4  14   6       31.89       26.09      5.33 o 
  -3  14   6       23.08       24.97      5.02 o 
  -2  14   6       25.85       20.75      5.42 o 
  -1  14   6       16.57        7.29      9.78 o 
   0  14   6        2.58        8.31      9.73 o 
   1  14   6       41.87       43.82      6.31 o 
   2  14   6       61.79       67.55      6.84 o 
   3  14   6      123.60      125.45      8.44 o 
   4  14   6       16.38       15.51      5.69 o 
   5  14   6       99.91       94.92      8.04 o 
   6  14   6       23.82        7.82      7.07 o 
  -9  15   6       14.03        9.42     10.53 o 
  -8  15   6       12.89        4.49     10.84 o 
  -7  15   6       67.33       72.79      7.64 o 
  -6  15   6       13.56       15.91      5.78 o 
  -5  15   6        1.61        8.98      9.33 o 
  -4  15   6        4.60        9.20      5.38 o 
  -3  15   6        0.53        8.53      4.75 o 
  -2  15   6        0.03        2.84      9.47 o 
  -1  15   6        5.06        3.82      8.98 o 
   0  15   6      138.32      139.05      8.27 o 
   1  15   6       72.78       72.30      6.98 o 
   2  15   6        0.36        4.09     10.27 o 
   3  15   6        1.28        6.40      7.82 o 
   4  15   6       36.77       31.86      6.53 o 
   5  15   6       63.73       49.90      8.09 o 
  -8  16   6        2.16       -1.16     12.49 o 
  -7  16   6        4.74        9.33      5.78 o 
  -6  16   6      154.97      134.56      9.11 o 
  -5  16   6       26.10       19.29      6.04 o 
  -4  16   6        8.05        7.95      5.51 o 
  -3  16   6       18.09        9.91      5.73 o 
  -2  16   6        5.71       12.44      4.93 o 
  -1  16   6       18.35       22.44      5.42 o 
   0  16   6       83.82       89.50      7.95 o 
   1  16   6       18.98      -12.09     12.09 o 
   2  16   6        3.58        5.47      9.55 o 
   3  16   6        7.25        0.00     10.35 o 
   4  16   6        2.80       -9.42     11.07 o 
  -7  17   6        0.08        6.35      5.82 o 
  -6  17   6       20.92       13.73      6.53 o 
  -5  17   6       27.16       32.13      6.35 o 
  -4  17   6        0.40       -3.42      5.78 o 
  -3  17   6       13.77        4.31     10.44 o 
  -2  17   6       23.57        3.20     12.18 o 
  -1  17   6       70.83       78.88      7.07 o 
   0  17   6       14.90        6.53     12.53 o 
   1  17   6       19.53       23.24      6.13 o 
   2  17   6       13.81       23.29      5.91 o 
   3  17   6       48.72       31.24      7.47 o 
  -6  18   6       18.48       21.15      6.27 o 
  -5  18   6        0.80        9.29     10.80 o 
  -4  18   6        0.04        1.16     10.53 o 
  -3  18   6        0.23        1.11      9.64 o 
  -2  18   6        0.57      -11.11     11.11 o 
  -1  18   6       14.92       22.26      6.04 o 
   0  18   6        7.52       14.35      5.82 o 
   1  18   6        1.36        6.98     10.67 o 
   2  18   6       17.25        3.07      6.67 o 
  -4  19   6       12.09       30.66      6.00 o 
  -3  19   6        5.00        2.80      6.62 o 
  -2  19   6        1.37       -9.73     11.42 o 
  -1  19   6        0.78      -10.80     10.80 o 
   0  19   6        5.29        9.64     13.33 o 
 -13   1   7       14.36       18.89      5.95 o 
 -12   1   7        2.71       12.09      5.60 o 
 -11   1   7       17.76        2.84     10.31 o 
 -10   1   7        0.50        2.62      7.91 o 
  -9   1   7        7.29        7.33      9.24 o 
  -8   1   7      171.64      176.15      7.38 o 
  -7   1   7        3.76       -2.84      8.75 o 
  -6   1   7      755.46      747.86     22.26 o 
  -5   1   7       35.29       33.33      4.58 o 
  -4   1   7        3.88        6.80      7.24 o 
  -3   1   7       50.33       43.19      4.27 o 
  -2   1   7        1.46        6.09      6.75 o 
  -1   1   7      748.85      755.41     20.93 o 
   0   1   7       62.06       70.66      5.38 o 
   1   1   7      442.82      438.74     13.46 o 
   2   1   7        6.28       10.62      4.40 o 
   3   1   7       26.51       24.44      4.67 o 
   4   1   7      102.30      105.59      6.31 o 
   5   1   7        8.83        6.13      9.15 o 
   6   1   7      126.98      115.94      7.82 o 
   7   1   7        1.64      -11.15     11.15 o 
   8   1   7       12.65       19.42      5.29 o 
 -13   2   7       22.71       31.77      7.33 o 
 -12   2   7        1.29        7.24      8.49 o 
 -11   2   7        1.44       -3.82     10.53 o 
 -10   2   7      364.12      361.77     10.80 o 
  -9   2   7      175.63      189.35      8.27 o 
  -8   2   7      146.40      158.29      7.29 o 
  -7   2   7      821.30      885.70     24.17 o 
  -6   2   7       63.74       58.04      5.91 o 
  -5   2   7        4.28        4.53      8.09 o 
  -4   2   7      214.67      229.70      7.38 o 
  -3   2   7        0.00        0.62      7.24 o 
  -2   2   7        0.95        7.69      3.60 o 
  -1   2   7      103.51       89.19      5.82 o 
   0   2   7       74.27       74.57      5.38 o 
   1   2   7        3.00       -4.09      8.62 o 
   2   2   7        4.75        9.55      4.27 o 
   3   2   7        0.33       -7.64      9.42 o 
   4   2   7      139.11      118.43      7.38 o 
   5   2   7       37.05       32.88      5.55 o 
   6   2   7       46.21       63.95      6.13 o 
   7   2   7       48.94       36.57      6.35 o 
   8   2   7        3.11       10.09     11.15 o 
 -13   3   7       31.86       45.06      6.80 o 
 -12   3   7       27.70       36.80      5.69 o 
 -11   3   7        0.95       -3.87      9.29 o 
 -10   3   7       75.49       79.19      6.58 o 
  -9   3   7      151.17      169.18      7.91 o 
  -8   3   7      154.23      166.78      7.78 o 
  -7   3   7      175.79      177.13      7.60 o 
  -6   3   7     2091.71     2241.26     41.82 o 
  -5   3   7       33.58       45.37      4.98 o 
  -4   3   7       40.85       28.09      4.75 o 
  -3   3   7      236.68      256.05      7.87 o 
  -2   3   7      205.67      228.90      7.24 o 
  -1   3   7      101.02      103.81      5.73 o 
   0   3   7       10.50        8.13      3.87 o 
   1   3   7       13.48       18.75      4.22 o 
   2   3   7       67.78       66.30      5.73 o 
   3   3   7       58.65       63.10      5.64 o 
   4   3   7        2.76        6.62      8.93 o 
   5   3   7        4.14        5.24      4.89 o 
   6   3   7        0.91       -7.69      9.91 o 
   7   3   7        0.05       -3.11     10.67 o 
   8   3   7       10.98       13.20      6.49 o 
 -13   4   7        2.53        3.42     11.07 o 
 -12   4   7       15.60        8.49     11.11 o 
 -11   4   7        0.48       -2.93     10.04 o 
 -10   4   7       85.78       92.52      7.20 o 
  -9   4   7      397.18      401.81     12.71 o 
  -8   4   7        8.36        1.56      8.49 o 
  -7   4   7      227.29      230.50      8.40 o 
  -6   4   7        3.77       11.02      4.58 o 
  -5   4   7       77.49       75.28      5.73 o 
  -4   4   7        0.88        2.62      6.89 o 
  -3   4   7        3.31        6.40      6.75 o 
  -2   4   7      122.56      110.34      5.87 o 
  -1   4   7      275.20      287.16      9.11 o 
   0   4   7       24.88       17.73      4.40 o 
   1   4   7      509.19      492.87     15.46 o 
   2   4   7       86.98       77.10      5.82 o 
   3   4   7      364.51      367.86     11.38 o 
   4   4   7      265.75      242.72      8.71 o 
   5   4   7       45.47       31.42      5.42 o 
   6   4   7       13.99       13.20      5.42 o 
   7   4   7        1.98       -7.29     10.13 o 
   8   4   7        3.02        5.78      5.51 o 
 -13   5   7        0.14       -2.36     12.00 o 
 -12   5   7        4.50        4.62      5.51 o 
 -11   5   7       21.78       27.11      5.78 o 
 -10   5   7        5.97       -9.64      9.64 o 
  -9   5   7      129.80      125.09      7.29 o 
  -8   5   7      553.58      543.35     15.82 o 
  -7   5   7      155.15      167.40      7.51 o 
  -6   5   7      141.92      135.98      7.02 o 
  -5   5   7        7.94        2.80      8.31 o 
  -4   5   7      166.44      167.98      7.15 o 
  -3   5   7       11.56        0.00      8.00 o 
  -2   5   7      310.30      276.05      8.13 o 
  -1   5   7      197.13      200.51      7.24 o 
   0   5   7       18.33       26.57      4.44 o 
   1   5   7      195.73      191.31      7.64 o 
   2   5   7      129.44      119.45      6.80 o 
   3   5   7        2.92        6.40      4.53 o 
   4   5   7      291.82      280.85      9.33 o 
   5   5   7       14.58        7.38     11.55 o 
   6   5   7       77.75       70.21      6.89 o 
   7   5   7      167.54      148.87      8.98 o 
   8   5   7       22.36       25.11      6.71 o 
 -13   6   7        1.46        1.20     10.93 o 
 -12   6   7        4.36        8.80     10.84 o 
 -11   6   7        8.45        4.35      5.73 o 
 -10   6   7       14.48        3.78     10.80 o 
  -9   6   7        0.74        6.18      9.47 o 
  -8   6   7      101.94       91.41      6.62 o 
  -7   6   7      216.31      206.91      8.27 o 
  -6   6   7     1430.04     1464.16     35.11 o 
  -5   6   7       24.15       21.55      4.44 o 
  -4   6   7        9.45       -6.89      9.60 o 
  -3   6   7        1.21        2.71      7.38 o 
  -2   6   7        6.58       -6.75      8.49 o 
  -1   6   7      704.67      691.37     21.29 o 
   0   6   7        6.73        7.02      8.40 o 
   1   6   7        5.63        0.00      8.40 o 
   2   6   7       99.27       97.54      6.09 o 
   3   6   7      196.45      210.68      8.27 o 
   4   6   7       12.28       10.40      5.02 o 
   5   6   7        3.05        5.55      7.87 o 
   6   6   7        8.35       11.11      5.38 o 
   7   6   7       99.27       95.81      7.47 o 
   8   6   7       41.34       49.42      6.93 o 
 -12   7   7        0.76       -6.84     10.80 o 
 -11   7   7        6.78        6.35      5.55 o 
 -10   7   7       89.91       81.10      7.29 o 
  -9   7   7      200.16      182.60      8.93 o 
  -8   7   7       23.88       23.06      5.02 o 
  -7   7   7     1132.57     1046.44     28.71 o 
  -6   7   7        5.20       11.82      4.58 o 
  -5   7   7       63.27       64.26      5.82 o 
  -4   7   7        0.10        6.53      7.02 o 
  -3   7   7       10.61       16.35      4.35 o 
  -2   7   7      159.67      153.89      6.93 o 
  -1   7   7      556.73      552.73     16.62 o 
   0   7   7      228.51      206.99      8.09 o 
   1   7   7      187.12      180.73      7.60 o 
   2   7   7      346.79      360.31     10.04 o 
   3   7   7       24.45       27.06      5.38 o 
   4   7   7       41.86       43.28      5.82 o 
   5   7   7        1.19       -0.27      5.20 o 
   6   7   7        9.52       -5.11     11.24 o 
   7   7   7        3.14       11.02      5.69 o 
   8   7   7        1.31      -12.80     12.80 o 
 -12   8   7       12.79        1.16     13.15 o 
 -11   8   7        0.82       -4.98      5.95 o 
 -10   8   7       80.66       75.19      7.11 o 
  -9   8   7        1.10       -0.93      8.31 o 
  -8   8   7       88.17       91.10      6.62 o 
  -7   8   7       41.16       39.68      5.73 o 
  -6   8   7       30.24       37.24      4.93 o 
  -5   8   7        0.05       -8.84      8.84 o 
  -4   8   7      172.67      197.97      7.47 o 
  -3   8   7      156.32      149.71      7.02 o 
  -2   8   7        1.55        1.47      8.13 o 
  -1   8   7      390.14      387.95     11.38 o 
   0   8   7      155.60      162.96      7.02 o 
   1   8   7      153.67      141.36      7.33 o 
   2   8   7      256.51      260.14      9.11 o 
   3   8   7      325.43      324.89     10.18 o 
   4   8   7       23.18       26.40      5.91 o 
   5   8   7       68.83       79.72      7.07 o 
   6   8   7       80.80       75.72      7.29 o 
   7   8   7        0.16        0.00     10.75 o 
 -12   9   7        3.95       -8.27     12.22 o 
 -11   9   7        3.83        1.11     10.84 o 
 -10   9   7       19.78       19.15      6.62 o 
  -9   9   7       11.71       12.44      5.78 o 
  -8   9   7       87.29       90.43      6.98 o 
  -7   9   7       26.96       19.64      5.29 o 
  -6   9   7       11.09       11.24      4.62 o 
  -5   9   7      131.81      126.78      7.11 o 
  -4   9   7      451.72      429.54     13.24 o 
  -3   9   7      193.80      208.28      7.91 o 
  -2   9   7       92.93       80.17      6.09 o 
  -1   9   7      187.07      172.11      7.51 o 
   0   9   7       35.07       27.60      5.38 o 
   1   9   7       43.55       47.73      5.64 o 
   2   9   7        0.40       -7.69      9.69 o 
   3   9   7        2.44        0.89      7.95 o 
   4   9   7        0.26       10.58      4.62 o 
   5   9   7       38.82       41.33      6.53 o 
   6   9   7        0.02      -12.09     12.09 o 
   7   9   7        1.28       -3.47     10.44 o 
 -11  10   7       29.67       35.68      6.62 o 
 -10  10   7        3.34       -6.40     10.40 o 
  -9  10   7       59.65       47.46      6.62 o 
  -8  10   7        1.47       -2.80      9.64 o 
  -7  10   7      351.94      342.62     10.53 o 
  -6  10   7      230.21      242.90      8.93 o 
  -5  10   7      212.44      220.24      8.58 o 
  -4  10   7        4.44       -3.24      9.38 o 
  -3  10   7      106.86      111.59      6.62 o 
  -2  10   7       89.20       78.08      6.40 o 
  -1  10   7        3.59        4.04      8.58 o 
   0  10   7        7.63        3.29      9.15 o 
   1  10   7       24.01       14.49      5.33 o 
   2  10   7       95.22       87.28      6.67 o 
   3  10   7       25.47       32.88      5.60 o 
   4  10   7       22.96       29.42      5.87 o 
   5  10   7        1.95       -5.20      9.60 o 
   6  10   7        1.95       -4.40     11.20 o 
   7  10   7       23.99       18.80      6.58 o 
 -11  11   7        4.13        1.33      6.04 o 
 -10  11   7       14.86       15.02      6.09 o 
  -9  11   7       12.57       17.69      5.02 o 
  -8  11   7       19.71       21.51      5.73 o 
  -7  11   7      143.24      128.38      8.09 o 
  -6  11   7      163.19      159.93      7.73 o 
  -5  11   7       84.11       69.59      6.09 o 
  -4  11   7       69.50       77.99      6.18 o 
  -3  11   7       69.38       64.79      5.55 o 
  -2  11   7      232.79      223.57      8.53 o 
  -1  11   7       86.93       86.30      5.87 o 
   0  11   7       40.84       36.75      5.11 o 
   1  11   7        3.31       -2.62      9.24 o 
   2  11   7       32.54       27.06      5.73 o 
   3  11   7        0.47       -1.91     10.35 o 
   4  11   7        0.00       -2.00     10.35 o 
   5  11   7       17.49       14.93      5.91 o 
   6  11   7       53.72       52.79      6.98 o 
 -10  12   7       21.20       19.42      6.13 o 
  -9  12   7       39.00       53.90      6.58 o 
  -8  12   7       40.44       32.00      6.53 o 
  -7  12   7       15.03       15.02      5.60 o 
  -6  12   7       18.44        1.96     10.98 o 
  -5  12   7       12.07        5.64     10.80 o 
  -4  12   7       69.93       72.52      6.58 o 
  -3  12   7       18.66        7.29     10.31 o 
  -2  12   7        6.59       10.44      4.89 o 
  -1  12   7        6.17       -0.93      9.24 o 
   0  12   7        0.67      -10.13     10.13 o 
   1  12   7       26.95       27.51      5.69 o 
   2  12   7        3.59        4.98      9.73 o 
   3  12   7        0.03       -0.58      5.29 o 
   4  12   7       10.40        5.51     10.35 o 
   5  12   7        4.15      -12.13     12.13 o 
   6  12   7       29.30       30.97      7.02 o 
 -10  13   7        0.81        7.24     10.22 o 
  -9  13   7        3.99       -2.27     11.78 o 
  -8  13   7       42.62       49.99      7.02 o 
  -7  13   7       22.10       26.75      5.60 o 
  -6  13   7       74.99       66.26      6.93 o 
  -5  13   7        9.15        1.96     11.24 o 
  -4  13   7        0.08       -5.69      9.33 o 
  -3  13   7      203.00      193.13      8.84 o 
  -2  13   7        0.00       -8.44      9.38 o 
  -1  13   7        1.79       -3.78      5.42 o 
   0  13   7        6.45      -11.47     11.47 o 
   1  13   7        1.17        8.93      9.55 o 
   2  13   7        8.36        2.04      9.51 o 
   3  13   7       38.17       30.00      6.40 o 
   4  13   7        2.25      -11.73     11.73 o 
   5  13   7        1.73        8.31      9.24 o 
  -9  14   7        0.49      -12.71     12.71 o 
  -8  14   7        5.89        1.16     10.80 o 
  -7  14   7       72.66       73.99      7.38 o 
  -6  14   7        7.76       15.60      5.87 o 
  -5  14   7       80.65       81.54      7.60 o 
  -4  14   7        1.59        7.02      8.93 o 
  -3  14   7       55.18       43.73      6.44 o 
  -2  14   7        0.16        3.96     10.22 o 
  -1  14   7        7.66       -6.00      9.82 o 
   0  14   7       22.91       25.86      5.69 o 
   1  14   7       33.51       33.46      6.18 o 
   2  14   7        4.28        8.89      5.29 o 
   3  14   7        0.68        9.87      5.42 o 
   4  14   7        0.08      -10.71     10.71 o 
  -8  15   7        1.66        0.00     10.89 o 
  -7  15   7       29.56       28.40      6.62 o 
  -6  15   7        1.54       13.55      4.84 o 
  -5  15   7       17.53       21.82      5.87 o 
  -4  15   7        4.10       -0.62      5.73 o 
  -3  15   7       45.73       54.17      6.67 o 
  -2  15   7      106.20      126.52      8.04 o 
  -1  15   7       12.66       -3.16     11.29 o 
   0  15   7        2.26       -1.07      7.73 o 
   1  15   7        6.89        1.07     10.40 o 
   2  15   7       40.78       43.95      6.62 o 
   3  15   7       41.85       44.97      7.51 o 
  -7  16   7        3.71        7.15     10.13 o 
  -6  16   7        8.80       12.93      6.04 o 
  -5  16   7        9.41        8.09      5.78 o 
  -4  16   7       52.31       47.68      6.80 o 
  -3  16   7       92.57      108.03      8.13 o 
  -2  16   7        0.00        4.40      9.20 o 
  -1  16   7        3.55        4.44      9.69 o 
   0  16   7       25.18       24.13      6.75 o 
   1  16   7        2.80      -11.15     11.15 o 
   2  16   7        0.02        7.11     10.09 o 
  -6  17   7       46.50       56.35      7.11 o 
  -5  17   7       12.77       22.44      6.00 o 
  -4  17   7       10.12       14.71      6.09 o 
  -3  17   7        6.97        1.16      9.91 o 
  -2  17   7        8.70       10.44     11.55 o 
  -1  17   7        4.96        9.33     10.84 o 
   0  17   7       27.95       31.82      7.07 o 
   1  17   7        3.56       15.55      6.09 o 
  -3  18   7        4.87       -1.20     11.78 o 
  -2  18   7        9.97       19.33      6.13 o 
 -13   0   8       46.62       57.86      8.13 o 
 -12   0   8        1.66      -10.13     11.20 o 
 -11   0   8       84.21       96.39      8.00 o 
 -10   0   8      129.99      132.38      8.04 o 
  -9   0   8      225.77      271.96      9.78 o 
  -8   0   8      193.89      204.15      8.40 o 
  -7   0   8      730.37      793.00     22.80 o 
  -6   0   8      667.54      684.44     19.38 o 
  -5   0   8       85.49      100.70      6.00 o 
  -4   0   8        8.09       14.58      4.31 o 
  -3   0   8      457.03      467.89     13.20 o 
  -2   0   8       13.02       17.38      3.78 o 
  -1   0   8       81.81       76.26      5.69 o 
   0   0   8       18.47       26.97      4.40 o 
   1   0   8      252.72      258.94      8.93 o 
   2   0   8      201.36      185.31      7.82 o 
   3   0   8      634.72      659.16     18.58 o 
   4   0   8        1.65        7.55      8.75 o 
   5   0   8      396.53      351.46     11.95 o 
   6   0   8       15.12       23.55      6.27 o 
   7   0   8      132.07      122.69      9.38 o 
 -12   1   8        7.34       14.75      5.55 o 
 -11   1   8       12.23       22.80      5.51 o 
 -10   1   8        4.64        2.84      9.78 o 
  -9   1   8        3.11        1.78      8.58 o 
  -8   1   8      396.43      398.79     11.73 o 
  -7   1   8       95.14       87.50      6.53 o 
  -6   1   8      236.61      245.39      8.75 o 
  -5   1   8        0.02        3.69      8.27 o 
  -4   1   8        6.43       12.31      4.44 o 
  -3   1   8        1.31        7.15      7.95 o 
  -2   1   8        7.72        3.60      7.82 o 
  -1   1   8      118.87      104.92      6.27 o 
   0   1   8        0.00       -2.27      8.22 o 
   1   1   8       10.68        3.16      9.20 o 
   2   1   8        5.08       -2.49      9.20 o 
   3   1   8       13.62       15.91      4.58 o 
   4   1   8      124.61      143.54      8.22 o 
   5   1   8      139.19      137.27      8.40 o 
   6   1   8       12.35        9.51      5.82 o 
   7   1   8        1.69       -6.93     11.29 o 
 -12   2   8       14.52       29.28      5.91 o 
 -11   2   8       35.45       51.33      6.75 o 
 -10   2   8      157.24      161.27      8.80 o 
  -9   2   8      156.39      157.05      8.18 o 
  -8   2   8        5.79        8.13      4.89 o 
  -7   2   8      483.90      449.98     13.73 o 
  -6   2   8      133.62      138.91      7.02 o 
  -5   2   8       18.06       14.26      4.49 o 
  -4   2   8      105.32      118.25      6.49 o 
  -3   2   8       80.53       65.32      5.91 o 
  -2   2   8       22.15       15.20      4.58 o 
  -1   2   8      304.59      284.85      9.02 o 
   0   2   8      462.93      450.83     13.20 o 
   1   2   8       12.42       11.24      4.58 o 
   2   2   8      295.05      292.27      9.42 o 
   3   2   8       12.11        8.80      9.07 o 
   4   2   8        0.29       -1.87     10.18 o 
   5   2   8       92.12       75.68      7.29 o 
   6   2   8       38.28       45.19      6.75 o 
   7   2   8       10.63        0.00     12.35 o 
 -12   3   8       28.37       36.00      6.62 o 
 -11   3   8        7.55        6.22     11.07 o 
 -10   3   8        2.35       -6.80     10.04 o 
  -9   3   8       11.16        8.18     10.31 o 
  -8   3   8       35.61       40.39      5.64 o 
  -7   3   8       32.90       26.66      5.47 o 
  -6   3   8      319.72      334.98     10.18 o 
  -5   3   8       91.56      100.34      6.44 o 
  -4   3   8      484.82      488.07     14.89 o 
  -3   3   8       25.95        6.67      9.69 o 
  -2   3   8      142.36      125.76      6.53 o 
  -1   3   8       19.93       14.26      4.40 o 
   0   3   8      103.14      106.30      6.31 o 
   1   3   8        1.07        0.44      4.40 o 
   2   3   8      234.10      232.72      8.71 o 
   3   3   8        4.24        4.44      9.51 o 
   4   3   8        7.28        7.60     10.98 o 
   5   3   8       32.09       21.15      6.04 o 
   6   3   8       32.33        8.71     11.07 o 
   7   3   8       41.66       35.64      7.33 o 
 -12   4   8       18.84        9.02     13.33 o 
 -11   4   8       33.50       45.28      6.18 o 
 -10   4   8      172.76      175.31      9.11 o 
  -9   4   8        5.16        7.91      4.98 o 
  -8   4   8       76.85       76.79      6.22 o 
  -7   4   8       14.06        4.98      9.07 o 
  -6   4   8       75.91       78.39      6.49 o 
  -5   4   8        3.13        5.38      8.84 o 
  -4   4   8      466.28      440.16     13.91 o 
  -3   4   8      111.45      118.38      6.35 o 
  -2   4   8       20.61       16.31      4.62 o 
  -1   4   8       71.01       71.68      5.33 o 
   0   4   8      190.62      183.53      7.78 o 
   1   4   8      148.36      159.31      7.24 o 
   2   4   8      620.82      587.83     17.95 o 
   3   4   8      500.86      501.98     14.22 o 
   4   4   8      119.28      107.59      7.82 o 
   5   4   8       39.81       32.66      6.31 o 
   6   4   8       12.00       12.09      6.35 o 
   7   4   8       59.53       65.86      7.78 o 
 -12   5   8        3.35        5.91      5.60 o 
 -11   5   8       21.64       31.46      6.44 o 
 -10   5   8        3.52       -7.02     10.35 o 
  -9   5   8        1.62        8.49      9.38 o 
  -8   5   8       79.27       60.48      6.18 o 
  -7   5   8      375.78      342.75     10.22 o 
  -6   5   8      291.29      301.92      9.64 o 
  -5   5   8      157.84      167.67      7.95 o 
  -4   5   8      122.62      112.96      7.02 o 
  -3   5   8        0.00        3.87      7.95 o 
  -2   5   8      230.90      214.73      8.31 o 
  -1   5   8        0.28        5.47      8.18 o 
   0   5   8       19.82        4.00     10.75 o 
   1   5   8       39.72       38.26      5.24 o 
   2   5   8       81.02       81.23      6.75 o 
   3   5   8      106.05      108.65      7.55 o 
   4   5   8        1.54       -1.11      5.38 o 
   5   5   8        0.42       13.11      5.29 o 
   6   5   8       93.77       84.34      7.55 o 
   7   5   8        7.16        2.40     12.53 o 
 -12   6   8        0.00       -1.16     10.62 o 
 -11   6   8       10.91       10.89     11.51 o 
 -10   6   8       31.05       39.06      6.40 o 
  -9   6   8       41.19       44.44      6.35 o 
  -8   6   8      155.45      154.25      8.53 o 
  -7   6   8       65.41       58.66      6.27 o 
  -6   6   8      185.81      188.77      8.53 o 
  -5   6   8      686.96      679.82     20.84 o 
  -4   6   8      107.19       84.17      6.35 o 
  -3   6   8        1.90       -6.22      8.67 o 
  -2   6   8        4.15        0.80      8.62 o 
  -1   6   8       89.90       83.99      6.04 o 
   0   6   8       61.35       55.77      5.91 o 
   1   6   8      116.89      111.98      7.24 o 
   2   6   8        4.96       -1.78      9.55 o 
   3   6   8       73.36       71.59      6.89 o 
   4   6   8       36.19       41.28      5.69 o 
   5   6   8        4.29      -10.49     11.82 o 
   6   6   8       26.45       21.73      6.75 o 
 -12   7   8        8.54       18.66      6.09 o 
 -11   7   8        0.01       -4.53     10.84 o 
 -10   7   8       28.59       33.68      5.73 o 
  -9   7   8        6.77        9.02      9.64 o 
  -8   7   8       55.72       45.24      6.40 o 
  -7   7   8      383.74      400.04     12.00 o 
  -6   7   8       17.32       22.75      5.29 o 
  -5   7   8      344.58      346.26     10.31 o 
  -4   7   8      132.75      138.16      7.20 o 
  -3   7   8       29.67       25.37      5.02 o 
  -2   7   8       93.44       93.81      6.27 o 
  -1   7   8       33.07       29.06      5.15 o 
   0   7   8        5.04        4.71      4.58 o 
   1   7   8        3.22        6.98      9.60 o 
   2   7   8       66.94       57.06      6.89 o 
   3   7   8       19.22       10.09      5.47 o 
   4   7   8       38.89       31.73      6.31 o 
   5   7   8        5.67        5.38     10.44 o 
   6   7   8       30.72       24.53      6.62 o 
 -11   8   8       10.29       15.20      6.40 o 
 -10   8   8        4.07       -3.24     11.78 o 
  -9   8   8        0.52        3.07      9.24 o 
  -8   8   8       43.85       32.53      6.18 o 
  -7   8   8        1.52       -1.82     10.53 o 
  -6   8   8        2.07        5.91      4.75 o 
  -5   8   8       48.58       51.99      5.91 o 
  -4   8   8       43.00       43.99      5.60 o 
  -3   8   8        5.15       13.42      4.44 o 
  -2   8   8      138.44      109.45      6.84 o 
  -1   8   8      105.56      103.63      6.84 o 
   0   8   8      117.05      109.59      6.80 o 
   1   8   8      412.84      410.74     11.95 o 
   2   8   8        3.15       -6.58      9.73 o 
   3   8   8       60.62       72.48      6.49 o 
   4   8   8       97.37      103.05      7.87 o 
   5   8   8        5.40        0.00     10.49 o 
   6   8   8        5.99       -2.36     10.67 o 
 -11   9   8        0.07        0.67      5.87 o 
 -10   9   8        0.24        6.00      5.20 o 
  -9   9   8        1.33       -1.07     11.11 o 
  -8   9   8        3.07       -3.96     10.98 o 
  -7   9   8       89.52       71.77      7.07 o 
  -6   9   8      196.86      179.00      8.84 o 
  -5   9   8      233.60      267.65      9.42 o 
  -4   9   8      544.67      527.71     15.38 o 
  -3   9   8       97.41      111.90      7.20 o 
  -2   9   8      114.79      110.12      6.93 o 
  -1   9   8      210.29      223.30      8.53 o 
   0   9   8        0.14        4.49      9.02 o 
   1   9   8       55.08       64.70      6.35 o 
   2   9   8       39.48       39.73      6.27 o 
   3   9   8       26.82       16.75      5.78 o 
   4   9   8       31.30       39.33      6.09 o 
   5   9   8        0.27        2.27      9.33 o 
 -10  10   8       14.80       10.22     11.64 o 
  -9  10   8       10.00        8.62     12.22 o 
  -8  10   8       30.11       33.82      6.04 o 
  -7  10   8        1.67        0.27      5.15 o 
  -6  10   8       29.71       25.11      6.35 o 
  -5  10   8      113.22      105.67      7.33 o 
  -4  10   8      149.59      156.07      8.09 o 
  -3  10   8       37.21       23.69      5.55 o 
  -2  10   8       22.61       34.53      5.29 o 
  -1  10   8      312.38      335.24     10.84 o 
   0  10   8       10.60       13.02      5.15 o 
   1  10   8        0.52       -9.73      9.73 o 
   2  10   8        7.10       -4.00      9.87 o 
   3  10   8       12.63       16.09      5.24 o 
   4  10   8       18.73       15.69      6.27 o 
   5  10   8       35.13       49.37      6.84 o 
 -10  11   8        3.47       -2.36     11.33 o 
  -9  11   8        3.88       -6.67     10.89 o 
  -8  11   8       12.91       -1.07     10.00 o 
  -7  11   8        2.38        6.09     10.27 o 
  -6  11   8       38.67       47.73      6.18 o 
  -5  11   8       55.23       56.13      6.44 o 
  -4  11   8       65.85       62.48      6.89 o 
  -3  11   8      466.40      484.02     14.44 o 
  -2  11   8       43.38       45.51      6.58 o 
  -1  11   8       18.27       18.71      5.64 o 
   0  11   8        8.32        0.00      9.38 o 
   1  11   8        5.45        6.89      8.04 o 
   2  11   8       69.88       76.17      6.75 o 
   3  11   8       22.55       24.09      5.87 o 
   4  11   8        2.47        7.82     10.31 o 
  -9  12   8       28.18       22.31      6.80 o 
  -8  12   8       33.64       26.66      5.95 o 
  -7  12   8      105.33      102.30      7.82 o 
  -6  12   8        0.05       -9.82      9.82 o 
  -5  12   8        6.81       12.71      5.38 o 
  -4  12   8        3.24       -6.13     10.58 o 
  -3  12   8      145.24      158.47      8.89 o 
  -2  12   8       44.45       51.86      6.40 o 
  -1  12   8        6.25        5.11      9.69 o 
   0  12   8        0.72        1.51      5.42 o 
   1  12   8        0.32        5.38      8.27 o 
   2  12   8        8.70       20.71      5.33 o 
   3  12   8       53.52       48.13      7.73 o 
   4  12   8        0.00        8.53     10.80 o 
  -9  13   8       21.41       10.44      6.84 o 
  -8  13   8        2.06       -3.51     11.64 o 
  -7  13   8       25.07       30.57      6.31 o 
  -6  13   8        1.29       11.20      5.20 o 
  -5  13   8      140.66      156.69      9.07 o 
  -4  13   8      103.49      115.72      8.00 o 
  -3  13   8        0.03        7.29      9.60 o 
  -2  13   8       28.21       28.00      5.64 o 
  -1  13   8        1.12       -7.38      8.89 o 
   0  13   8       15.90       -0.62      6.00 o 
   1  13   8        0.89        5.51     10.75 o 
   2  13   8        2.85        1.16     10.13 o 
   3  13   8       40.98       26.09      7.38 o 
  -8  14   8       12.95        4.84     10.18 o 
  -7  14   8       10.04        2.36      5.87 o 
  -6  14   8       34.45       43.95      6.98 o 
  -5  14   8        0.66       -5.55     10.27 o 
  -4  14   8        3.42       -7.69     11.38 o 
  -3  14   8       32.73       26.53      6.67 o 
  -2  14   8        1.13        5.47     10.31 o 
  -1  14   8       32.81       35.33      6.67 o 
   0  14   8        3.03        4.49     10.89 o 
   1  14   8       45.34       51.37      6.62 o 
   2  14   8        0.10        7.11      9.15 o 
  -6  15   8        0.36      -12.04     12.04 o 
  -5  15   8        1.87       -1.16     11.38 o 
  -4  15   8       67.54       71.10      7.64 o 
  -3  15   8      101.91      108.61      8.13 o 
  -2  15   8        6.33      -11.38     12.58 o 
  -1  15   8        8.13       12.13      5.87 o 
   0  15   8        0.05        5.82     10.27 o 
   1  15   8        1.69       -8.35     11.64 o 
  -5  16   8        1.52       -7.33     12.71 o 
  -4  16   8        0.70       12.75      5.33 o 
  -3  16   8        0.47       -0.36      5.87 o 
  -2  16   8        0.01        5.51      5.55 o 
  -1  16   8        0.40      -11.64     11.64 o 
 -12   1   9       22.00       32.71      7.20 o 
 -11   1   9        6.77       11.38      6.04 o 
 -10   1   9       17.41       26.22      5.95 o 
  -9   1   9        0.13       -4.93     10.58 o 
  -8   1   9       39.73       50.08      5.87 o 
  -7   1   9       45.98       48.26      6.40 o 
  -6   1   9        0.98        6.71      4.53 o 
  -5   1   9       66.76       65.37      6.18 o 
  -4   1   9      130.56      126.74      7.47 o 
  -3   1   9      101.07      102.96      6.27 o 
  -2   1   9       24.47       23.55      4.84 o 
  -1   1   9       34.96       37.06      5.42 o 
   0   1   9        0.00       -2.67      8.80 o 
   1   1   9        0.15      -10.09     10.31 o 
   2   1   9       87.88       84.83      7.64 o 
   3   1   9       28.91       21.02      5.91 o 
   4   1   9      136.91      112.70      8.67 o 
   5   1   9        8.60       10.67      5.78 o 
 -11   2   9        1.78      -11.91     11.91 o 
 -10   2   9        0.25       -6.27     11.47 o 
  -9   2   9       63.77       82.57      7.33 o 
  -8   2   9      104.47      104.43      7.55 o 
  -7   2   9        0.01       -6.31      9.33 o 
  -6   2   9       11.61        6.49      4.84 o 
  -5   2   9        1.56       -5.11      8.58 o 
  -4   2   9      207.99      214.90      8.53 o 
  -3   2   9        8.72       -5.82      9.33 o 
  -2   2   9      171.04      142.56      7.20 o 
  -1   2   9        3.37       -7.69      8.71 o 
   0   2   9        2.99        4.22      4.18 o 
   1   2   9       19.28       11.07      5.60 o 
   2   2   9        5.76       14.04      4.58 o 
   3   2   9        2.16        6.09      8.93 o 
   4   2   9        7.95        1.07     11.47 o 
   5   2   9       65.39       70.17      7.95 o 
 -11   3   9        5.76      -11.73     11.73 o 
 -10   3   9        2.27        7.42     11.33 o 
  -9   3   9        1.85       -2.00     10.89 o 
  -8   3   9       11.61        6.09      5.91 o 
  -7   3   9       19.08       17.51      5.78 o 
  -6   3   9       27.46       28.44      5.42 o 
  -5   3   9       13.36       20.26      4.80 o 
  -4   3   9       10.78        6.89      9.51 o 
  -3   3   9       72.87       69.68      5.91 o 
  -2   3   9       11.07       -1.73     10.27 o 
  -1   3   9       48.39       42.97      5.47 o 
   0   3   9       86.03       99.05      6.75 o 
   1   3   9       70.19       77.23      7.20 o 
   2   3   9       44.90       41.42      6.44 o 
   3   3   9       26.38       24.84      6.40 o 
   4   3   9      222.36      221.48     10.58 o 
   5   3   9        0.69        1.16     10.93 o 
 -11   4   9       31.05       37.59      6.89 o 
 -10   4   9        0.33        0.00     10.49 o 
  -9   4   9        7.50       -9.11      9.47 o 
  -8   4   9       52.07       42.48      6.18 o 
  -7   4   9       38.90       41.02      5.82 o 
  -6   4   9      747.88      733.77     21.73 o 
  -5   4   9      311.22      337.29     10.53 o 
  -4   4   9        1.15       -7.73      8.58 o 
  -3   4   9       16.67       15.33      5.07 o 
  -2   4   9       25.23       23.91      5.02 o 
  -1   4   9       24.83       18.71      5.15 o 
   0   4   9      115.93      123.89      7.47 o 
   1   4   9       94.83       88.12      7.02 o 
   2   4   9        0.00        2.93      9.69 o 
   3   4   9      123.09      129.80      8.44 o 
   4   4   9       18.85        6.49     11.51 o 
   5   4   9       63.62       71.90      7.51 o 
 -11   5   9        7.96        5.95      5.78 o 
 -10   5   9        9.31        5.47      9.91 o 
  -9   5   9        1.29       -3.11     10.58 o 
  -8   5   9        7.19       19.69      5.11 o 
  -7   5   9      106.89      107.01      7.42 o 
  -6   5   9      110.90      109.54      7.87 o 
  -5   5   9       20.81       30.08      5.60 o 
  -4   5   9        8.76       -0.89      9.47 o 
  -3   5   9      188.60      214.02      8.44 o 
  -2   5   9      173.62      185.40      8.18 o 
  -1   5   9        0.37        6.04      4.44 o 
   0   5   9       18.47       -1.87     11.29 o 
   1   5   9      173.55      176.60      8.80 o 
   2   5   9       17.09       26.00      5.60 o 
   3   5   9       42.92       33.02      7.11 o 
   4   5   9       30.00       18.35      6.40 o 
   5   5   9       13.35        4.71     12.44 o 
 -11   6   9        0.04       -4.71     12.31 o 
 -10   6   9       59.79       52.57      7.78 o 
  -9   6   9       29.46       27.33      5.60 o 
  -8   6   9        1.96        5.02     10.09 o 
  -7   6   9      129.85      132.34      8.09 o 
  -6   6   9       85.44       93.94      7.15 o 
  -5   6   9      726.79      689.55     19.78 o 
  -4   6   9       98.98      105.23      6.75 o 
  -3   6   9      322.12      294.54      9.78 o 
  -2   6   9      125.46      116.47      7.73 o 
  -1   6   9       77.49       81.01      6.84 o 
   0   6   9      270.90      251.88      9.95 o 
   1   6   9       42.30       46.66      6.22 o 
   2   6   9        1.64        6.04     10.75 o 
   3   6   9       77.01       68.75      7.33 o 
   4   6   9        0.76        2.22     11.02 o 
   5   6   9        0.05        2.36     11.29 o 
 -10   7   9       40.84       51.28      6.93 o 
  -9   7   9        9.58        6.58     11.38 o 
  -8   7   9        1.95       -6.27     10.58 o 
  -7   7   9       15.32       -7.02     10.67 o 
  -6   7   9        4.46       -5.87      9.55 o 
  -5   7   9      240.67      265.74     10.58 o 
  -4   7   9       11.65       11.82      5.78 o 
  -3   7   9       81.67       97.94      7.15 o 
  -2   7   9        1.23       -1.87     10.04 o 
  -1   7   9      184.21      169.67      8.98 o 
   0   7   9        7.55        0.00     10.00 o 
   1   7   9       39.55       43.95      6.13 o 
   2   7   9       22.19       -6.18     11.60 o 
   3   7   9      169.57      160.11      9.33 o 
   4   7   9       16.61       18.22      6.35 o 
 -10   8   9        0.36       -4.71     12.00 o 
  -9   8   9        0.03      -11.95     11.95 o 
  -8   8   9        3.39        3.02      5.15 o 
  -7   8   9        1.80        0.00      9.38 o 
  -6   8   9      134.43      123.94      8.00 o 
  -5   8   9      360.70      378.84     11.95 o 
  -4   8   9      123.31      117.94      8.35 o 
  -3   8   9        4.44       14.98      4.80 o 
  -2   8   9        6.70        3.82      9.29 o 
  -1   8   9       15.33       16.66      5.78 o 
   0   8   9        0.32       -5.95      9.73 o 
   1   8   9        1.03       -9.24      9.24 o 
   2   8   9        9.57       13.69      5.33 o 
   3   8   9       39.13       45.55      6.93 o 
   4   8   9        0.04        9.38     10.49 o 
 -10   9   9        0.45        8.84      5.87 o 
  -9   9   9       45.46       53.24      7.24 o 
  -8   9   9       11.76        3.29      9.42 o 
  -7   9   9        0.38        8.40     10.09 o 
  -6   9   9       29.03       26.80      6.44 o 
  -5   9   9      173.23      189.80      9.20 o 
  -4   9   9        0.31       -2.93      9.78 o 
  -3   9   9        0.10       -5.87     10.49 o 
  -2   9   9        0.32        9.82     10.40 o 
  -1   9   9       16.36       16.80      5.47 o 
   0   9   9       30.98       29.68      6.53 o 
   1   9   9       10.20       20.09      5.29 o 
   2   9   9        8.64        3.29     11.47 o 
   3   9   9        8.51       14.00      5.60 o 
  -9  10   9       23.87       24.40      6.49 o 
  -8  10   9        5.10       11.47      5.69 o 
  -7  10   9        0.44       -3.07      5.11 o 
  -6  10   9        3.54       -7.33     11.42 o 
  -5  10   9      226.07      257.30     10.67 o 
  -4  10   9        0.07        7.07     10.27 o 
  -3  10   9       12.84       22.75      5.47 o 
  -2  10   9       83.19       82.74      7.24 o 
  -1  10   9        4.50        9.24      9.91 o 
   0  10   9        1.33        1.07      8.98 o 
   1  10   9        0.45        5.42     10.53 o 
   2  10   9        6.38      -12.27     12.27 o 
   3  10   9        7.74      -12.71     12.71 o 
  -8  11   9        7.43       -9.20     11.15 o 
  -7  11   9        0.01       -8.89     11.47 o 
  -6  11   9       54.45       53.24      6.27 o 
  -5  11   9        3.69       -1.07     12.44 o 
  -4  11   9       20.42        7.33     10.98 o 
  -3  11   9        2.21        3.16      9.73 o 
  -2  11   9       12.18        0.00     10.18 o 
  -1  11   9        4.96        0.00      9.95 o 
   0  11   9        2.88        4.00      5.20 o 
   1  11   9        7.41        2.22     10.22 o 
   2  11   9       35.84       39.86      6.31 o 
  -8  12   9        6.39        8.18      6.09 o 
  -7  12   9        6.80        8.09     12.04 o 
  -6  12   9        6.01        3.51     12.27 o 
  -5  12   9        5.32       -8.00     10.80 o 
  -4  12   9        7.25        5.64     11.02 o 
  -3  12   9       64.63       72.35      7.60 o 
  -2  12   9        1.60        1.11     11.82 o 
  -1  12   9       19.55       17.02      6.13 o 
   0  12   9        0.25        5.02      5.73 o 
   1  12   9        5.56       -1.20     11.69 o 
  -6  13   9        0.51       -3.56     12.18 o 
  -5  13   9        4.63      -12.53     12.53 o 
  -4  13   9      124.83      141.54      8.98 o 
  -3  13   9        0.00        5.73      9.29 o 
  -2  13   9        2.93        2.31      5.82 o 
  -1  13   9        0.53        2.36      8.75 o 
   0  13   9        0.00       -7.15     12.04 o 
  -5  14   9        0.11      -11.51     11.51 o 
  -4  14   9       29.14       32.40      6.93 o 
  -3  14   9        7.13        9.60     12.93 o 
  -2  14   9        2.30        7.24     11.07 o 
 -10   0  10       56.57       63.24      7.73 o 
  -9   0  10        4.15        0.62      5.78 o 
  -8   0  10       97.65      105.32      7.82 o 
  -7   0  10        8.43        4.13     10.67 o 
  -6   0  10      120.23      106.12      8.04 o 
  -5   0  10      125.09      133.49      8.49 o 
  -4   0  10        9.14        8.80      9.73 o 
  -3   0  10        2.89        3.33      5.02 o 
  -2   0  10       20.45       26.44      5.78 o 
  -1   0  10      168.89      153.49      8.75 o 
   0   0  10       92.13       80.52      7.33 o 
   1   0  10       34.85       33.42      6.35 o 
   2   0  10       41.78       44.93      6.89 o 
   3   0  10      419.41      436.12     14.22 o 
 -10   1  10        7.21        0.00     13.42 o 
  -9   1  10       19.95       34.88      6.04 o 
  -8   1  10       22.89       29.60      5.69 o 
  -7   1  10       12.21        3.02     12.00 o 
  -6   1  10        1.68       -4.93     10.27 o 
  -5   1  10       38.39       41.06      6.35 o 
  -4   1  10        4.95       -6.67     10.13 o 
  -3   1  10        1.61      -10.09     10.09 o 
  -2   1  10      102.61       92.61      7.69 o 
  -1   1  10        9.37        5.87      5.11 o 
   0   1  10        2.46       10.18      5.07 o 
   1   1  10       11.13        7.38     10.40 o 
   2   1  10        8.05       -1.11     10.71 o 
   3   1  10       55.72       55.50      7.82 o 
 -10   2  10       52.58       43.24      7.47 o 
  -9   2  10       50.10       58.13      7.15 o 
  -8   2  10        9.11       18.31      5.38 o 
  -7   2  10        3.16       12.44      5.69 o 
  -6   2  10        3.30       -9.95      9.95 o 
  -5   2  10       57.12       55.33      6.67 o 
  -4   2  10        0.14        4.80     10.18 o 
  -3   2  10      190.23      187.75      9.11 o 
  -2   2  10       60.59       61.81      6.71 o 
  -1   2  10       33.40       27.24      6.18 o 
   0   2  10       11.85       19.91      4.93 o 
   1   2  10        0.30        2.13      9.47 o 
   2   2  10       16.69       13.24      6.31 o 
   3   2  10      148.72      137.14      9.55 o 
 -10   3  10        8.43       21.86      6.09 o 
  -9   3  10        2.20        2.22      9.91 o 
  -8   3  10        0.70        7.55      8.00 o 
  -7   3  10       96.49       98.70      7.73 o 
  -6   3  10      161.41      160.65      8.53 o 
  -5   3  10       55.73       41.19      6.84 o 
  -4   3  10       12.63       26.44      5.64 o 
  -3   3  10       64.12       53.95      6.93 o 
  -2   3  10       53.46       58.08      6.67 o 
  -1   3  10        9.30        9.51      5.33 o 
   0   3  10       30.46       24.53      5.91 o 
   1   3  10       16.32       24.13      5.69 o 
   2   3  10        0.15       -7.78     11.20 o 
   3   3  10        1.10      -12.18     12.18 o 
 -10   4  10       13.55        8.18     12.53 o 
  -9   4  10       16.79        2.22     12.04 o 
  -8   4  10       20.03       18.09      5.91 o 
  -7   4  10       18.82       21.95      5.91 o 
  -6   4  10       15.47       15.02      5.47 o 
  -5   4  10       65.64       59.81      6.71 o 
  -4   4  10        0.90        1.11      5.29 o 
  -3   4  10        0.05       -1.96      9.20 o 
  -2   4  10       46.08       41.02      6.13 o 
  -1   4  10       38.43       33.68      6.27 o 
   0   4  10       87.30       80.26      7.73 o 
   1   4  10       14.05       15.86      5.87 o 
   2   4  10       17.86       11.11     11.73 o 
   3   4  10        0.42        3.47      9.20 o 
  -9   5  10        9.64       26.31      5.78 o 
  -8   5  10        3.62       -2.80      5.73 o 
  -7   5  10       38.75       35.95      5.87 o 
  -6   5  10       43.85       39.15      6.49 o 
  -5   5  10       33.11       41.46      6.62 o 
  -4   5  10       41.55       51.19      6.44 o 
  -3   5  10       97.28      108.61      7.47 o 
  -2   5  10       29.87       32.88      5.78 o 
  -1   5  10        1.30       -2.09     10.04 o 
   0   5  10      115.78      129.85      8.89 o 
   1   5  10        8.83       -5.47     11.11 o 
   2   5  10       51.24       61.86      6.93 o 
   3   5  10        8.99       10.53      6.18 o 
  -9   6  10        0.18       -3.47     11.51 o 
  -8   6  10       23.26        5.55     12.71 o 
  -7   6  10        0.00      -10.27     10.27 o 
  -6   6  10        0.56        8.35      9.38 o 
  -5   6  10        1.06       -8.22      9.95 o 
  -4   6  10        1.96        1.73      5.55 o 
  -3   6  10       83.32       90.39      7.78 o 
  -2   6  10        4.43        9.64      4.98 o 
  -1   6  10        0.60        5.20     10.13 o 
   0   6  10       79.81       74.39      7.51 o 
   1   6  10        9.00       10.71      5.24 o 
   2   6  10       14.55       16.00      6.40 o 
  -9   7  10        3.75      -12.13     12.13 o 
  -8   7  10        0.08       -3.96      6.00 o 
  -7   7  10       11.31      -10.04     12.09 o 
  -6   7  10       31.03       35.20      6.58 o 
  -5   7  10       40.75       40.13      6.89 o 
  -4   7  10        0.00      -11.82     11.82 o 
  -3   7  10        3.88       -7.42     11.87 o 
  -2   7  10       15.79       18.62      5.82 o 
  -1   7  10        1.20        6.40      9.07 o 
   0   7  10       44.20       39.99      7.11 o 
   1   7  10        7.25        0.00     12.04 o 
   2   7  10        4.18        9.38      5.73 o 
  -8   8  10        0.31       10.00      5.29 o 
  -7   8  10       18.23       -2.27     12.31 o 
  -6   8  10       26.43       28.44      6.31 o 
  -5   8  10        0.02        2.18      9.73 o 
  -4   8  10      174.59      173.27      9.69 o 
  -3   8  10       35.29       38.13      6.98 o 
  -2   8  10       11.14        9.78     11.42 o 
  -1   8  10        4.11       -7.69     10.04 o 
   0   8  10        6.29        1.11     10.00 o 
   1   8  10        5.69       12.93      5.42 o 
  -8   9  10        1.68       -7.20      9.29 o 
  -7   9  10        8.80       12.93      5.87 o 
  -6   9  10       61.48       47.28      7.42 o 
  -5   9  10       96.67      100.03      8.40 o 
  -4   9  10      251.52      263.12     11.64 o 
  -3   9  10       91.50       99.41      8.18 o 
  -2   9  10       14.26        4.44     12.62 o 
  -1   9  10       13.08        2.27     11.82 o 
   0   9  10        2.64       -8.04     10.49 o 
   1   9  10        0.09       -5.91     10.13 o 
  -7  10  10       18.91       25.42      6.35 o 
  -6  10  10        4.45        4.98      6.13 o 
  -5  10  10        0.40      -10.84     10.84 o 
  -4  10  10       14.95       26.17      5.87 o 
  -3  10  10      242.17      275.21     11.64 o 
  -2  10  10        2.21        7.95     11.20 o 
  -1  10  10       14.65       19.78      6.04 o 
   0  10  10        6.63        8.27     11.64 o 
  -5  11  10        7.24       13.11      6.84 o 
  -4  11  10        2.97        8.18     11.51 o 
  -3  11  10       33.98       31.37      7.07 o 
  -2  11  10       69.21       68.66      8.18 o 
  -8   1  11        3.60        9.33      5.33 o 
  -7   1  11        9.59       11.33     11.69 o 
  -6   1  11        9.74       13.33      5.33 o 
  -5   1  11       97.98       98.21      7.78 o 
  -4   1  11       10.64       15.24      5.91 o 
  -3   1  11       86.73       98.43      7.64 o 
  -2   1  11       45.02       41.51      6.93 o 
  -1   1  11        3.12        2.22      5.42 o 
   0   1  11        1.07        4.67      5.55 o 
  -8   2  11        0.10        5.87      8.53 o 
  -7   2  11        0.20        0.00     10.04 o 
  -6   2  11       32.85       38.17      6.62 o 
  -5   2  11       27.95       27.29      6.35 o 
  -4   2  11       24.25       18.71      6.00 o 
  -3   2  11       36.27       29.06      6.67 o 
  -2   2  11       47.63       59.64      7.33 o 
  -1   2  11       49.64       47.19      6.75 o 
   0   2  11       11.89        3.51     10.53 o 
  -8   3  11       14.66       18.84      5.82 o 
  -7   3  11        1.01      -10.49     11.95 o 
  -6   3  11        0.33       -3.42     11.69 o 
  -5   3  11       16.55       10.93      6.35 o 
  -4   3  11       36.39       38.71      6.62 o 
  -3   3  11       16.71       21.46      5.87 o 
  -2   3  11        0.05       -9.07     10.98 o 
  -1   3  11        0.11       -3.47      9.15 o 
   0   3  11       18.76        9.47     12.71 o 
  -7   4  11        4.50        4.00      5.87 o 
  -6   4  11        0.84        1.16     11.87 o 
  -5   4  11        1.34      -12.18     12.18 o 
  -4   4  11        0.23       -1.29      6.09 o 
  -3   4  11        1.41       -6.71     10.62 o 
  -2   4  11       34.99       26.13      6.71 o 
  -1   4  11        8.96       16.09      5.82 o 
   0   4  11        9.01       10.58     11.33 o 
  -7   5  11       11.43        8.27     10.49 o 
  -6   5  11        3.28        9.24      5.15 o 
  -5   5  11       59.45       58.70      6.84 o 
  -4   5  11       65.07       68.12      7.69 o 
  -3   5  11       28.13       25.95      6.67 o 
  -2   5  11      168.80      187.89     10.53 o 
  -1   5  11        8.28        9.42     13.33 o 
  -6   6  11       16.78       15.73      6.84 o 
  -5   6  11       43.31       68.44      7.11 o 
  -4   6  11       10.75       -9.20     13.42 o 
  -3   6  11       32.99       12.66     13.20 o 
  -2   6  11        0.73        9.29     12.22 o 
  -1   6  11        5.34       -2.36     12.53 o 
  -5   7  11       14.25       24.09      5.82 o 
  -4   7  11       11.85        3.07      6.44 o 
  -3   7  11        0.05        1.20     11.42 o 
  -2   7  11        0.21        7.15      8.75 o 
                                                 
